# Supplementary material for: Carcinogen-induced DNA structural distortion differences in the RAS gene isoforms; the importance of local sequence
Source: BMC Chem. 2021 Sep 14;15(1):51. doi: 10.1186/s13065-021-00777-8 (PMC8439098; doi:10.1186/s13065-021-00777-8)
Supplement: Supplementary file 1 — Additional file 1 Excel sheet containing the average and standard deviations for each base from the curves+analysis, individual sequences can be found in each excel tab and different parameters found in each row [file 13065_2021_777_MOESM1_ESM.xlsx]

## Sheet: K12Control
		Average	Stdev	Average	Stdev	Average	Stdev	Average	Stdev	Average	Stdev	Average	Stdev	Average	Stdev	Average	Stdev	Average	Stdev	Average	Stdev	Average	Stdev
1	tbend	13.1	7	13.1	7	13.1	7	13.1	7	13.1	7	13.1	7	13.1	7	13.1	7	13.1	7	13.1	7	13.1	7
2	NA	NA	NA	NA	NA	NA	NA	NA	NA	NA	NA	NA	NA	NA	NA	NA	NA	NA	NA	NA	NA	NA	NA
3	shear	-0.16	0.38	0.11	0.29	0.03	0.31	-0.06	0.31	-0.01	0.29	0.04	0.3	0.04	0.32	-0.16	0.29	0.05	0.3	0.07	0.3	0.12	0.34
4	stretch	0.01	0.13	0.01	0.13	0.01	0.11	0.02	0.11	0	0.12	0.02	0.1	0.04	0.11	0.01	0.12	0.03	0.11	0.03	0.1	0	0.12
5	stagger	0.01	0.53	0.21	0.49	0.22	0.4	0.25	0.38	0.07	0.41	0.04	0.36	-0.04	0.37	-0.06	0.4	0.07	0.37	0.09	0.38	0.13	0.48
6	buckle	4.3	14.3	9.1	12	2.6	10.7	-5.4	10	-7.7	10.7	2.2	9.5	-8.3	9.3	-3.6	10	4.6	10.7	-1	10.7	-0.4	12.3
7	propel	0.6	11.1	-13.6	8.7	-13	9.2	-11.5	8.2	-9.6	7.9	-7.3	7.6	-12.2	8.5	-7.7	7.3	-6.7	8.3	-10.8	7.6	-3	10.7
8	opening	1.3	4.2	2.9	6	0.6	3.1	0.5	3.2	3.1	5.5	0.7	3.1	1.5	3.2	0.8	5.1	1.5	3.2	0.5	3.1	0.4	3.5
9	NA	NA	NA	NA	NA	NA	NA	NA	NA	NA	NA	NA	NA	NA	NA	NA	NA	NA	NA	NA	NA	NA	NA
10	xdisp	-1.24	1.51	-1.52	1.06	-1.76	0.94	-1.92	0.83	-1.77	0.89	-1.99	0.71	-1.62	0.74	-2	0.82	-1.39	1.04	-1.67	0.84	-1.29	1.26
11	ydisp	0	0.82	0.14	0.56	-0.03	0.59	-0.32	0.63	-0.23	0.58	0.31	0.57	-0.12	0.57	-0.18	0.54	0.22	0.52	0.16	0.69	-0.2	0.72
12	inclin	6.5	7.2	6.3	6.4	5.9	5.2	6.6	4.8	9.3	5.1	7.9	4.7	9	4.5	8.7	5	6.9	4.8	4.9	5.6	4	6.6
13	tip	2.5	5.9	2.7	4.2	1.9	4	-0.2	3.8	-4	4	1.4	3.8	0.1	4	-5.4	4.1	0.7	4.2	0.5	4.1	-2.1	5.4
14	ax-bend			1.5	0.9	1.5	0.8	1.5	0.8	1.6	0.9	2	1.1	2	1.1	1.7	0.9	1.5	0.8	1.5	0.8	1.5	0.8
		NA	NA	NA	NA	NA	NA	NA	NA	NA	NA	NA	NA	NA	NA	NA	NA	NA	NA	NA	NA	NA	NA
15	shift	-0.32	0.78	-0.29	0.73	-0.02	0.54	0.54	0.73	-0.07	0.63	0.18	0.7	-0.29	0.73	0.53	0.73	-0.66	0.76	0.36	0.6	NA	NA
16	slide	-0.14	0.9	-0.75	0.59	-0.95	0.5	-0.54	0.63	-0.25	0.56	-1.18	0.67	-0.73	0.46	-0.17	0.55	-0.48	0.83	-0.65	0.63	NA	NA
17	rise	3.34	0.36	3.46	0.32	3.5	0.28	3.36	0.3	3.1	0.33	3.59	0.31	3.27	0.29	3.13	0.33	3.44	0.31	3.4	0.3	NA	NA
18	tilt	-1.7	5.3	-2.3	4.2	-0.1	3.9	3.9	4.2	-0.5	4.2	0.9	4.4	1.6	3.6	-0.1	4.6	-2.1	4.6	-0.4	4.8	NA	NA
19	roll	3.1	6.3	2.4	5.3	1.9	4.8	1.5	5.2	10.3	5.8	4.1	5.8	-0.1	5.5	10.2	5.8	2.9	5.4	-0.3	5.5	NA	NA
20	twist	32.7	7.2	33.2	5.2	33.3	4.5	34.2	5.5	29.4	6.3	31.5	5.1	31.2	4.6	29.3	6.5	34.6	5.6	33.4	4.7	NA	NA
21	h-ris	3.3	0.4	3.36	0.36	3.35	0.32	3.25	0.33	3	0.33	3.35	0.37	3.08	0.32	3.08	0.34	3.37	0.31	3.33	0.34	NA	NA
22	h-twi	33.3	6.9	33.5	5.1	33.5	4.4	34.6	5.4	30.4	6.1	32	5	31.4	4.4	30.1	6.3	34.8	5.5	33.7	4.7	NA	NA
23	NA	NA	NA	NA	NA	NA	NA	NA	NA	NA	NA	NA	NA	NA	NA	NA	NA	NA	NA	NA	NA	-69.5	11.2
24	alphaW	NA	NA	-75.7	42.9	-70.4	12.1	-67	10.6	-68	10.2	-68.2	11	-66	11.9	-66.4	10.6	-71.6	11.7	-74.4	14.7	172	11.8
25	betaW	NA	NA	169.5	19.4	169.5	13.5	174.1	13.3	169.1	10.2	171.9	10.7	170.1	12	175.1	10.4	170	9.4	165.9	15.6	53.2	10.5
26	gammaW	125.4	64	53.9	38.9	51.6	12	54.8	10.3	55.4	9.9	55.6	11.4	55.9	12	56.9	9.9	50.7	11.6	46.9	15.2	114.6	19.6
27	deltaW	131.1	18.7	131.5	19.5	125.6	18.9	119.1	17.2	102	18.9	129.2	14.9	106.7	21.4	117.9	19.5	131.2	15.2	130	21.9	NA	NA
28	epsilW	-134	46.6	-163	33.8	-173.8	20	-172.5	8.5	-170.6	12.7	-172.9	29.6	-173.2	9	-167.3	9.8	-130.4	46.1	-172	14.5	NA	NA
29	zetaW	-126.3	79.3	-104.1	45.5	-96.3	26.2	-88.8	10.1	-86.4	18.4	-98.7	37.4	-90	11.4	-83.6	11.7	-155.7	57.7	-89.5	18.1	-124.3	16.4
30	chiW	-102.2	38.1	-111.9	19.3	-120.3	16.4	-126.9	14.2	-130.7	15.4	-112.8	15.6	-137.2	16.3	-123.3	15.6	-104.9	18.4	-121	18.5	116.2	37.2
31	phaseW	144.2	36	151.3	36.2	140.4	31	130.6	29.2	97.4	34.6	146.5	24.4	110.7	36.5	126.5	35.7	141.2	22	152.3	39.9	37.4	7.5
32	ampW	40.1	7.4	37.7	7.2	39	6.3	37.5	6.3	37.6	6.7	38.5	6.5	39.3	6.4	36.3	6.4	42.2	6.6	37	6.3	NA	NA
33	NA	NA	NA	NA	NA	NA	NA	NA	NA	NA	NA	NA	NA	NA	NA	NA	NA	NA	NA	NA	NA	NA	NA
34	alphaC	-69.7	11.1	-67	10.4	-66.6	10.4	-70.8	13.9	-72.2	12.3	-69.8	12	-68.1	12.4	-71	12.5	-68.4	10.5	-71	14.3	NA	NA
35	betaC	171	10	171.3	11.4	174.1	12.2	164.7	16.6	173.5	10.6	171.1	13.3	162.9	15.6	173.4	12.7	168.4	10.8	170	18.2	81.4	55.6
36	gammaC	54	10.6	55.2	10.2	55.2	10.3	50.4	13.9	52.5	10.9	53.4	10.5	55.8	11.2	51.7	11.4	55.2	10.4	53.7	11	127.1	20
37	deltaC	113.1	20.2	108	18.5	121.4	17	128.8	20	130.8	18	108.2	19.5	116.5	20	132	15.2	108.3	20.6	125.6	16.9	-154.9	39.9
38	epsilC	NA	NA	-169.3	11.1	-173	14.8	-175	14.5	-147.9	42.9	-166.1	10.8	-167.4	26.3	-162.4	37.6	-164.4	25.3	-171.6	10.7	-107	59.1
39	zetaC	NA	NA	-85.2	14	-90.3	20.2	-94.2	18.8	-130.8	54.7	-84.9	13.2	-93.8	36.4	-105.3	50.8	-95.1	37	-88.9	12.7	-121.8	30.3
40	chiC	-119.8	18.8	-130.2	14.6	-125.3	15.4	-120.4	16.7	-106.3	18.5	-133.5	14.9	-123.4	17.5	-107.7	15.7	-126.2	18.9	-119.6	14.4	140.8	37.4
41	phaseC	111	42.1	109.6	32.5	133.8	29.1	148.4	34.4	144.5	30.5	111.2	34.9	124.1	30.9	150.8	28.1	109.3	33.8	141.6	28.8	38.8	7.6
42	ampC	36.8	8	38	6.4	37.8	6.3	37.7	6.5	39.3	7.5	37.3	7.2	39.6	6.7	37.4	7.4	38.5	7.2	36.5	6.3	NA	NA
43	NA	NA	NA	NA	NA	NA	NA	NA	NA	NA	NA	NA	NA	NA	NA	NA	NA	NA	NA	NA	NA	NA	NA
44	minw	NA	NA	NA	NA	6.43	1.4	6.3	1.51	7.52	1.16	7.6	1.07	6.47	1.4	7.56	1.18	7.85	1.12	NA	NA	NA	NA
45	mind	NA	NA	NA	NA	4.26	0.53	4.4	0.64	4.42	0.85	3.97	0.66	4.6	0.72	3.99	0.76	4.06	0.66	NA	NA	NA	NA
46	majw	NA	NA	NA	NA	13.66	0.97	11.99	1.75	11.57	1.92	12.62	1.69	13.52	1.62	13.91	1.36	15.07	0.6	NA	NA	NA	NA
47	majd	NA	NA	NA	NA	0.88	0.49	4.61	1.3	7.09	1.81	7.38	1.67	6.17	2.54	3.82	1.49	-0.09	0.75	NA	NA	...	NA
48	distribution	...	NA	...	NA	...	NA	...	NA	...	NA	...	NA	...	NA	...	NA	...	NA	...	NA	C1'x	C2'n
49	O1'n	C1'x	C2'n	C1'x	C2'n	C1'x	C2'n	C1'x	C2'n	C1'x	C2'n	C1'x	C2'n	C1'x	C2'n	C1'x	C2'n	C1'x	C2'n	C1'x	C2'n	NA	NA
50	NA	NA	NA	NA	NA	NA	NA	NA	NA	NA	NA	NA	NA	NA	NA	NA	NA	NA	NA	NA	NA	4	11
51	W	1	2	1	2	0	2	1	3	4	20	0	0	1	10	2	7	0	1	0	3	1	3
52	C	7	15	2	12	1	3	0	2	1	3	2	9	1	5	0	1	1	12	0	2	NA	NA
53	NA	NA	NA	NA	NA	NA	NA	NA	NA	NA	NA	NA	NA	NA	NA	NA	NA	NA	NA	NA	NA	17	39
54	8	13	40	22	31	14	41	15	35	24	30	22	35	33	35	13	34	21	40	14	26	NA	NA
55	...	NA	NA	NA	NA	NA	NA	NA	NA	NA	NA	NA	NA	NA	NA	NA	NA	NA	NA	NA	NA	NA	NA
56	NA	NA	NA	NA	NA	NA	NA	NA	NA	NA	NA	NA	NA	NA	NA	NA	NA	NA	NA	NA	NA	NA	NA
57	NA	NA	NA	NA	NA	NA	NA	NA	NA	NA	NA	NA	NA	NA	NA	NA	NA	NA	NA	NA	NA	78	22
58	W	71	29	83	17	96	4	100	0	98	2	90	10	100	0	100	0	49	51	98	2	NA	NA
59	NA	NA	NA	100	0	98	2	98	2	64	36	100	0	91	9	81	19	89	11	99	1	NA	NA
60	29	NA	NA	NA	NA	NA	NA	NA	NA	NA	NA	NA	NA	NA	NA	NA	NA	NA	NA	NA	NA	NA	NA
61	...	NA	NA	NA	NA	NA	NA	NA	NA	NA	NA	NA	NA	NA	NA	NA	NA	NA	NA	NA	NA	g-/g+	t
62	t	g-/g+	t	NA	NA	NA	NA	NA	NA	NA	NA	NA	NA	NA	NA	NA	NA	NA	NA	NA	NA	NA	NA
63	NA	NA	NA	g-/g+	t	g-/g+	t	g-/g+	t	g-/g+	t	g-/g+	t	g-/g+	t	g-/g+	t	g-/g+	t	g-/g+	t	0	0
64	C	0	0	NA	NA	NA	NA	NA	NA	NA	NA	NA	NA	NA	NA	NA	NA	NA	NA	NA	NA	NA	NA
65	NA	NA	NA	0	0	0	0	0	0	0	0	0	0	0	0	0	0	0	0	0	0	100	0
66	0	100	0	0	0	0	0	0	0	0	0	0	0	0	0	0	0	0	0	0	0	13.1	7
67	tbend	13.1	7	NA	NA	NA	NA	NA	NA	NA	NA	NA	NA	NA	NA	NA	NA	NA	NA	NA	NA	NA	NA
68	NA	NA	NA	96	0	100	0	100	0	100	0	100	0	100	0	100	0	100	0	99	0	0.12	0.34
69	shear	-0.16	0.38

## Sheet: K13mControl
		Average	Stdev	Average	Stdev	Average	Stdev	Average	Stdev	Average	Stdev	Average	Stdev	Average	Stdev	Average	Stdev	Average	Stdev	Average	Stdev	Average	Stdev
2	NA	NA	NA	NA	NA	NA	NA	NA	NA	NA	NA	NA	NA	NA	NA	NA	NA	NA	NA	NA	NA	NA	NA
3	shear	-0.35	1.48	0.01	0.32	0.05	0.3	-0.05	0.3	0.08	0.3	0.05	0.3	-0.03	0.31	0.05	0.3	-0.09	0.3	0.12	0.29	-0.03	0.35
4	stretch	-1.35	2.23	0.01	0.11	0.03	0.1	0.02	0.1	0.02	0.1	0.03	0.11	0.01	0.1	0.03	0.11	0.02	0.13	0.02	0.13	-0.03	0.12
5	stagger	-1.8	1.83	-0.11	0.47	0	0.38	0.15	0.35	0.13	0.38	0.14	0.38	0.15	0.36	0.11	0.38	0.12	0.4	0.17	0.44	0.25	0.51
6	buckle	7.3	24.3	-0.4	12.4	-3.1	11.2	-4.6	10.3	6.8	10.2	1.1	11.4	-1.5	10.9	-5.6	10.8	-2.7	11	4.8	10.7	1.8	11.3
7	propel	-1.1	14.2	-3.8	9.4	-9.3	8.3	-6.3	7.9	-7.1	8.4	-12.3	7.1	-11.5	7.8	-11	8.5	-11.4	8.8	-8.4	9.5	-14.4	11.1
8	opening	7	27	1.2	3.3	0.8	3.2	0.2	3.1	0.9	3.1	0.6	3.2	0.4	3.1	1.1	3.3	2.6	6	3.9	5.7	-0.5	3.9
9	NA	NA	NA	NA	NA	NA	NA	NA	NA	NA	NA	NA	NA	NA	NA	NA	NA	NA	NA	NA	NA	NA	NA
10	xdisp	-0.83	1.65	-1.41	0.98	-1.39	0.97	-1.89	0.91	-1.63	0.95	-1.53	0.71	-1.31	0.85	-1.11	0.85	-1.49	0.78	-1.33	0.94	-1.52	1.06
11	ydisp	-0.82	1.35	-0.15	0.83	-0.51	0.81	-0.64	0.75	0.08	0.63	0.1	0.64	-0.37	0.56	-0.19	0.6	-0.72	0.65	-0.49	0.7	-1.4	0.96
12	inclin	16.3	12.9	9.2	7	10.1	6	9.5	5.6	9.5	5.3	8.1	5	7.7	4.7	7.3	4.9	6.5	5.6	6.4	6.6	3.5	7.9
13	tip	7.5	10.8	6.9	6.3	4.4	5.8	-1.5	5	1.9	4.4	0.8	3.6	-3	4	0.2	4.3	-3.1	4.4	1.9	5.4	-1.6	5.5
14	ax-bend			2.4	1.3	2.1	1.1	1.9	1	2	1.1	2.3	1.2	2.1	1.1	1.9	1	1.7	0.9	1.8	0.9	2	1.1
15		NA	NA	NA	NA	NA	NA	NA	NA	NA	NA	NA	NA	NA	NA	NA	NA	NA	NA	NA	NA	NA	NA
16	shift	-0.67	1.58	-0.02	0.75	-0.2	0.67	0.29	0.64	-0.39	0.73	-0.05	0.59	0.28	0.7	-0.14	0.81	0.61	0.85	0.4	0.58	NA	NA
17	slide	0.83	1.28	-0.73	0.79	-0.71	0.56	-0.05	0.51	-0.6	0.8	-0.78	0.47	-0.09	0.61	-0.61	0.46	0	0.67	-1.26	0.53	NA	NA
18	rise	4.08	1.09	3.45	0.33	3.41	0.28	3.08	0.33	3.46	0.3	3.39	0.29	3.38	0.37	3.29	0.32	3.12	0.31	3.51	0.39	NA	NA
19	tilt	-11.8	11.9	-1.4	4.5	-0.7	4	0.6	4.3	-1.7	4.5	0.1	3.9	1	4.9	0.6	3.9	1	5.2	-1.8	4.4	NA	NA
20	roll	8.5	10.3	3.5	5.7	0	5.8	8.6	5.6	3.5	5.4	1.4	4.8	8.8	6.4	0.8	5.8	8.4	8.1	-1.4	5.5	NA	NA
21	twist	32.9	11.5	31.1	7.1	32.4	4.6	31.3	6.6	33.6	5.8	31.8	4.3	36.6	5.1	29.4	5.3	31.8	7.4	26.3	5.3	NA	NA
22	h-ris	4.18	1.25	3.2	0.41	3.24	0.33	3.01	0.33	3.33	0.33	3.23	0.32	3.33	0.36	3.18	0.34	3.09	0.35	3.37	0.45	NA	NA
23	h-twi	36.2	11.8	31.7	6.8	32.6	4.4	32.1	6.6	34	5.6	32.1	4.2	37.4	5	29.6	5.2	32.6	6.9	26.6	5.3	NA	NA
24	NA	NA	NA	NA	NA	NA	NA	NA	NA	NA	NA	NA	NA	NA	NA	NA	NA	NA	NA	NA	NA	-88.9	10.5
25	alphaW	NA	NA	75.8	77.3	-71.2	13.5	-68.7	11.8	-72.3	12	-71.5	14.1	-67.6	10.3	-67.6	11.3	-65.4	11.2	-71.9	11.5	69.2	30.9
26	betaW	NA	NA	-166	25.4	169.6	13.3	169.7	16.4	171.5	10.4	166.7	14.4	172.1	11.4	172.4	12.6	171.8	11.7	172.6	10.7	179.3	36.9
27	gammaW	98.1	55.4	180	68.1	50.8	13.5	54.4	10.6	52.6	11.1	49.5	15	55.7	10	54.8	11.5	57.3	10.2	47.7	10.6	138	15.7
28	deltaW	127.9	16.3	143.5	15.6	119.8	23	114.5	20.7	133.2	15.6	123.6	23.9	114.7	20.4	125	19.3	119.8	18.4	131.5	11.9	NA	NA
29	epsilW	-105.7	37.9	-161.3	40.9	-165	32.6	-166.2	12.8	-145.9	45.7	-174	11.3	-169.8	16.4	-174.5	20.2	-166	19.1	-164.1	9.6	NA	NA
30	zetaW	63	97.1	-105	55.2	-100.4	44.8	-86.3	16.9	-132	57.7	-90.9	15.1	-91.9	24.3	-94.8	27.5	-86.4	27.1	-83.5	10.3	-162.9	17.2
31	chiW	-51.4	83.1	-104.8	21.2	-123.2	21.2	-127.8	15.2	-104.4	17.3	-123.2	19.4	-125.6	17	-118.2	17.5	-121.3	16.7	-99.1	12.9	155.4	31.5
32	phaseW	136	28.5	168.8	31.8	131.1	37	121.6	37.9	147.3	26.5	141.5	42	121.2	36.6	143.2	37.3	129.1	29.3	144.6	17.8	38	6.7
33	ampW	37.4	8.5	39.2	6.4	39.9	6.9	36	6.9	39.9	6.9	37.4	6.5	37.4	6.9	36.1	6.8	38.3	6.3	41.9	5.7	NA	NA
34	NA	NA	NA	NA	NA	NA	NA	NA	NA	NA	NA	NA	NA	NA	NA	NA	NA	NA	NA	NA	NA	NA	NA
35	alphaC	-70.6	11.9	-68.6	11.2	-67.7	11.6	-68.3	11.4	-68.1	10.6	-65.6	10	-70.7	13	-68.8	11.8	-71.6	13.7	-71.5	13.8	NA	NA
36	betaC	173.5	10.8	171	11.1	166.6	14.8	174.3	11.8	169.3	10.3	171.6	12.7	171.3	15	163.2	15.5	172.1	13.5	175.4	10.5	174.1	51.4
37	gammaC	52.5	10.8	55.8	10.5	55.8	11.1	54.2	11.7	55.3	10.4	56.1	10.2	51.9	12.9	53.9	11.1	50.1	12.8	52.1	10.7	124.4	21
38	deltaC	122.2	21.1	114.4	21	113.6	21.4	133.5	15.3	103.4	20.2	115.4	18.8	132.5	17.2	112.2	22.3	131.3	17.7	112.5	20.5	-167.4	11.4
39	epsilC	NA	NA	-169.1	10.9	-170.4	16.6	-167.8	33.1	-168.5	19.1	-172.2	9.5	-175.7	13.3	-157.8	35.2	-164.8	32.6	-158.2	32.7	-87	11.7
40	zetaC	NA	NA	-85.8	11.3	-89.5	22.8	-102.4	43.9	-91.1	27.5	-88.2	12.1	-94.2	17.5	-107	49.4	-98.5	45.6	-102.2	45.6	-136	16.3
41	chiC	-108.6	21.2	-125.2	17.6	-126.8	16.1	-109.4	15.3	-131.3	17.1	-125.4	15.4	-114.5	16.3	-120.5	21.2	-106.7	16.8	-125.2	19.3	136.4	35.9
42	phaseC	129.9	54.7	119.9	38.7	119.6	38.3	155.6	32	99.8	37.3	124.5	32.1	156.5	34.8	115.1	34.4	153.3	34.3	115.3	31.4	37.2	6.5
43	ampC	36.8	8	37.4	7.3	37.2	7.1	36.4	6.9	37.2	7.4	37.7	6.4	35.7	6.3	40.2	7.3	36.9	7.3	39.5	7	NA	NA
44	NA	NA	NA	NA	NA	NA	NA	NA	NA	NA	NA	NA	NA	NA	NA	NA	NA	NA	NA	NA	NA	NA	NA
45	minw	NA	NA	10.92	0.73	7.38	1.42	7.76	1.1	7.64	1.11	7.03	1.29	6.81	1.33	6.68	1.34	7.96	1.02	NA	NA	NA	NA
46	mind	NA	NA	0.4	0.71	4.19	0.73	4.19	0.8	4.68	0.91	4.33	0.63	4.49	0.65	4.83	0.74	3.74	0.69	NA	NA	NA	NA
47	majw	NA	NA	NA	NA	13.82	1.23	13.53	1.55	11.66	1.96	11.44	1.74	11.55	1.69	11.93	1.57	13.44	0.69	NA	NA	NA	NA
48	majd	NA	NA	NA	NA	0.3	0.79	3.87	1.53	6.05	1.65	6.58	1.78	6.15	1.99	4.23	1.47	0.74	0.73	NA	NA	...	NA
49	distribution	...	NA	...	NA	...	NA	...	NA	...	NA	...	NA	...	NA	...	NA	...	NA	...	NA	C1'x	C2'n
50	O1'n	C1'x	C2'n	C1'x	C2'n	C1'x	C2'n	C1'x	C2'n	C1'x	C2'n	C1'x	C2'n	C1'x	C2'n	C1'x	C2'n	C1'x	C2'n	C1'x	C2'n	NA	NA
51	NA	NA	NA	NA	NA	NA	NA	NA	NA	NA	NA	NA	NA	NA	NA	NA	NA	NA	NA	NA	NA	0	1
52	W	1	3	0	1	0	4	2	8	0	2	0	5	3	6	1	3	0	4	0	0	1	5
53	C	8	5	3	10	2	10	1	1	4	17	1	5	1	2	2	9	0	2	1	10	NA	NA
54	NA	NA	NA	NA	NA	NA	NA	NA	NA	NA	NA	NA	NA	NA	NA	NA	NA	NA	NA	NA	NA	10	32
55	4	10	41	14	26	26	32	15	27	23	29	25	29	17	27	22	33	15	34	15	45	NA	NA
56	...	NA	NA	NA	NA	NA	NA	NA	NA	NA	NA	NA	NA	NA	NA	NA	NA	NA	NA	NA	NA	NA	NA
57	NA	NA	NA	NA	NA	NA	NA	NA	NA	NA	NA	NA	NA	NA	NA	NA	NA	NA	NA	NA	NA	NA	NA
58	NA	NA	NA	NA	NA	NA	NA	NA	NA	NA	NA	NA	NA	NA	NA	NA	NA	NA	NA	NA	NA	100	0
59	W	78	22	79	21	86	14	99	1	62	38	99	1	96	4	97	3	96	4	100	0	NA	NA
60	NA	NA	NA	100	0	97	3	86	14	95	5	100	0	98	2	78	22	85	15	81	19	NA	NA
61	22	NA	NA	NA	NA	NA	NA	NA	NA	NA	NA	NA	NA	NA	NA	NA	NA	NA	NA	NA	NA	NA	NA
62	...	NA	NA	NA	NA	NA	NA	NA	NA	NA	NA	NA	NA	NA	NA	NA	NA	NA	NA	NA	NA	g-/g+	t
63	t	g-/g+	t	NA	NA	NA	NA	NA	NA	NA	NA	NA	NA	NA	NA	NA	NA	NA	NA	NA	NA	NA	NA
64	NA	NA	NA	g-/g+	t	g-/g+	t	g-/g+	t	g-/g+	t	g-/g+	t	g-/g+	t	g-/g+	t	g-/g+	t	g-/g+	t	0	92
65	C	0	0	NA	NA	NA	NA	NA	NA	NA	NA	NA	NA	NA	NA	NA	NA	NA	NA	NA	NA	NA	NA
66	NA	NA	NA	0	0	0	0	0	0	0	0	0	0	0	0	0	0	0	0	0	0	8	0
67	0	100	0	0	0	0	0	0	0	0	0	0	0	0	0	0	0	0	0	0	0	14	7.5
68	tbend	14	7.5	NA	NA	NA	NA	NA	NA	NA	NA	NA	NA	NA	NA	NA	NA	NA	NA	NA	NA	NA	NA
69	NA	NA	NA	62	0	100	0	100	0	100	0	100	0	100	0	100	0	100	0	100	0	-0.03	0.35
	shear	-0.35	1.48

## Sheet: K14Control
		Average	Stdev	Average	Stdev	Average	Stdev	Average	Stdev	Average	Stdev	Average	Stdev	Average	Stdev	Average	Stdev	Average	Stdev	Average	Stdev	Average	Stdev
1	tbend	13.4	7.1	13.4	7.1	13.4	7.1	13.4	7.1	13.4	7.1	13.4	7.1	13.4	7.1	13.4	7.1	13.4	7.1	13.4	7.1	13.4	7.1
2	NA	NA	NA	NA	NA	NA	NA	NA	NA	NA	NA	NA	NA	NA	NA	NA	NA	NA	NA	NA	NA	NA	NA
3	shear	-0.17	0.42	-0.12	0.29	0.04	0.3	0.06	0.3	-0.03	0.3	0.08	0.3	-0.09	0.3	0.05	0.29	0.04	0.31	0	0.3	0.14	0.35
4	stretch	0.02	0.16	0.01	0.12	0.03	0.11	0.03	0.1	0.01	0.1	0.04	0.11	0.02	0.13	0.01	0.14	0.02	0.11	0.01	0.11	0.01	0.13
5	stagger	0.06	0.52	0.07	0.43	0.12	0.37	0.08	0.37	0.15	0.38	0.1	0.38	0.11	0.41	0.13	0.42	0.09	0.39	-0.08	0.41	0.17	0.49
6	buckle	-8.1	12.3	0.1	10.4	6.7	10	-1	10.8	-3.7	10.6	-5.7	11	0	10.7	5.6	11.3	5.5	9.5	-6.5	11	-5	12.9
7	propel	-0.6	11.2	-6.1	8	-7.7	8.2	-11.9	7.1	-9.9	7.6	-9.5	8.2	-9.3	8.5	-10.5	8.1	-9.3	7.9	-10	8.5	-0.9	10.4
8	opening	1.8	4.8	1.3	5.4	1.3	3.1	0.7	3.2	0.4	3	1.1	3.3	2.5	6.1	4.2	6.3	1	3.1	0.9	3.1	0.7	3.6
9	NA	NA	NA	NA	NA	NA	NA	NA	NA	NA	NA	NA	NA	NA	NA	NA	NA	NA	NA	NA	NA	NA	NA
10	xdisp	-1.41	1.06	-1.84	0.92	-1.29	1.08	-1.59	0.79	-1.86	0.85	-1.71	0.84	-1.71	0.8	-1.67	0.93	-2.08	0.78	-2.24	0.86	-2.35	1.11
11	ydisp	0.38	0.88	0.16	0.61	0.37	0.6	-0.1	0.58	-0.39	0.56	0.15	0.56	-0.14	0.61	-0.12	0.54	-0.15	0.57	-0.4	0.68	-0.17	0.84
12	inclin	7	7.5	7.9	6.3	7.7	5	7.6	4.8	7.6	5	9	4.9	9.2	4.9	8.7	5.5	6.5	5.2	6.6	5.1	3.3	6.5
13	tip	0.6	6	-2.5	4.7	2.4	4.5	1.7	3.8	-1.6	4.1	0.8	4.5	-3.8	4.5	1.5	4.1	-0.4	3.8	-0.2	4.5	-2.1	5.5
14	ax-bend			1.6	0.9	1.5	0.8	1.6	0.8	1.7	0.9	2	1.1	2	1.1	1.7	0.9	1.7	0.9	1.6	0.8	1.7	0.9
15		NA	NA	NA	NA	NA	NA	NA	NA	NA	NA	NA	NA	NA	NA	NA	NA	NA	NA	NA	NA	NA	NA
16	shift	-0.43	0.68	0.43	0.76	-0.39	0.79	-0.04	0.61	0.3	0.73	-0.01	0.84	0.21	0.87	-0.27	0.83	-0.01	0.64	0.06	0.56	NA	NA
17	slide	-0.63	0.6	-0.19	0.55	-0.74	0.82	-0.8	0.51	-0.2	0.66	-0.65	0.47	-0.36	0.69	-0.73	0.65	-1.16	0.67	-0.89	0.62	NA	NA
18	rise	3.27	0.33	3.16	0.32	3.49	0.3	3.4	0.28	3.35	0.38	3.25	0.32	3.14	0.32	3.34	0.32	3.62	0.34	3.4	0.32	NA	NA
19	tilt	0.9	4.5	-0.1	4.7	-1.2	4.6	0	3.8	1.4	5	0.6	4	0.2	4.7	-1.8	4.3	1.1	4.3	-1.7	4.6	NA	NA
20	roll	0.7	6.1	9.2	6.5	3.7	5.2	1	4.9	7.9	6.4	0.9	6	10.6	6.9	3	5.2	3.8	5.3	0.4	5.4	NA	NA
21	twist	29.7	5.1	31.2	6	33.5	5.7	32.1	4.3	35.6	5.6	29.6	4.8	29.6	5.8	32	5.4	32.3	4.8	32.9	5	NA	NA
22	h-ris	3.12	0.38	3.08	0.34	3.36	0.32	3.26	0.31	3.27	0.38	3.08	0.35	3.01	0.32	3.2	0.36	3.46	0.38	3.32	0.37	NA	NA
23	h-twi	30.2	4.9	32.1	5.7	33.9	5.7	32.3	4.2	36.4	5.4	29.9	4.6	30.7	5.5	32.4	5.4	32.7	4.7	33.2	4.9	NA	NA
24	NA	NA	NA	NA	NA	NA	NA	NA	NA	NA	NA	NA	NA	NA	NA	NA	NA	NA	NA	NA	NA	-68.8	11.2
25	alphaW	NA	NA	-72.8	15.2	-71.3	11.8	-71.5	14.3	-67.7	10.7	-66.9	48.3	-66.4	10.4	-70.2	11.6	-69.3	12.8	-67.2	12.3	175.5	12.1
26	betaW	NA	NA	172.2	15.1	169.3	11.5	167.4	15.3	171.6	12.1	175.3	14.8	170.7	12.1	170.9	10.7	166.8	14.9	173	13.4	53.2	10.3
27	gammaW	145.4	60.8	54.8	11	50.4	11.9	49.5	14.7	55.7	10.2	59.3	41	57.7	9.9	52.9	11.5	52.4	13.5	53	12.8	117.7	19.3
28	deltaW	128.3	22.8	120.4	19.4	130.2	15.3	122.7	23.9	113.6	20.5	120.6	21.5	112.7	20.6	121	21.1	126	19.4	117.5	21.2	NA	NA
29	epsilW	-160.4	34.1	-165.9	20.3	-147.4	45.5	-172.5	14.9	-170.4	16.5	-173.1	16.6	-169.4	11.2	-160.1	36.3	-170.6	26.4	-171.9	14	NA	NA
30	zetaW	-94.5	55.6	-89.7	29.3	-130.2	57.5	-91.6	20.1	-91.5	21.7	-92.7	22.5	-85.5	15.1	-108.5	48.5	-97	33.9	-90.5	18.5	-127.7	14.9
31	chiW	-124.1	31.8	-118.2	17.2	-106.2	17.7	-124.9	19.4	-127.4	16.1	-122.1	20.3	-125.3	16.2	-114	20.5	-120.8	17.6	-131.3	18.5	121.3	36.8
32	phaseW	145.3	46.9	130.3	33.5	142.6	23.8	139.4	40.8	120	35.6	134.5	48.1	116.9	37.2	131.3	37	142	33	127.4	35.2	36.7	7.4
33	ampW	37.8	7.4	37.6	6.7	41.2	6.8	37.9	6.5	37.4	6.8	36.2	6.7	37	6.7	39.3	7.4	38.7	6.7	39.2	6.5	NA	NA
34	NA	NA	NA	NA	NA	NA	NA	NA	NA	NA	NA	NA	NA	NA	NA	NA	NA	NA	NA	NA	NA	NA	NA
35	alphaC	-68.9	11	-69.8	11.8	-67.7	10.4	-66.6	10.5	-71.3	12.6	-68.1	11.5	-69.7	12.1	-67.8	10.5	-67.3	10.7	-69.5	12.3	NA	NA
36	betaC	167.5	13.3	175.9	12.9	169.6	11.1	170.9	14.3	171.2	14.5	164.2	16.2	172.6	12.2	171.4	10.7	173.6	12.5	170.8	15.7	155.8	62.8
37	gammaC	53.4	10.6	52.8	11	55.3	10.4	55.7	10.6	50.8	13	53.7	11.4	52.6	11.8	55.2	10	53.9	10.4	56	10.8	127.5	22.7
38	deltaC	113.3	19.4	128.1	19.2	106.2	19.9	119.1	18.2	133	17.1	116.7	21.7	122.6	20.5	109.3	20.2	115.9	18.1	124.9	16.8	-165	29.7
39	epsilC	NA	NA	-168.9	24	-168	18.9	-172.1	11.7	-173.1	23.9	-157.4	33	-162.2	34.9	-168.7	17.8	-171.8	9	-172.9	19	-96	44
40	zetaC	NA	NA	-92.4	32.5	-92.1	27.5	-89.3	14.8	-97.5	30.9	-106.9	46.8	-101.2	48.6	-88.4	25.5	-89.2	10.7	-94.3	25.1	-125.8	28
41	chiC	-120.5	17.4	-112.6	16.6	-131.7	16.3	-124	15	-113.6	17	-120	20.2	-114	19.1	-127.8	16.1	-131.1	14.7	-120.5	15.4	142.6	42.2
42	phaseC	113.4	36.7	147.3	39.6	106.6	33.6	130.2	29.7	155.5	31.6	121.9	34.4	136.3	35.5	111.2	34	125.5	29.1	138.4	27.1	38.2	7.1
43	ampC	38.7	7.5	35.9	6.9	38	7.1	38	6.3	36.5	6.6	39.1	7.6	38.4	7.3	38.1	6.5	38.5	6.5	38	6.4	NA	NA
44	NA	NA	NA	NA	NA	NA	NA	NA	NA	NA	NA	NA	NA	NA	NA	NA	NA	NA	NA	NA	NA	NA	NA
45	minw	NA	NA	11.77	NaN	7.69	1.15	6.64	1.27	6.88	1.24	7.32	1.21	7.95	1.09	7.58	1.07	6.7	1.23	NA	NA	NA	NA
46	mind	NA	NA	-0.8	0	4.09	0.69	4.37	0.61	4.42	0.69	4.57	0.79	3.96	0.85	4.18	0.92	4.1	0.48	NA	NA	NA	NA
47	majw	NA	NA	NA	NA	13.97	1.17	12.8	1.42	12.16	1.71	11.8	1.83	11.74	1.95	13.41	1.59	15.28	0.84	NA	NA	NA	NA
48	majd	NA	NA	NA	NA	0.43	1	4.01	1.48	5.87	2.42	7.16	1.93	7.59	1.72	3.33	1.59	0.65	0.6	NA	NA	...	NA
49	distribution	...	NA	...	NA	...	NA	...	NA	...	NA	...	NA	...	NA	...	NA	...	NA	...	NA	C1'x	C2'n
50	O1'n	C1'x	C2'n	C1'x	C2'n	C1'x	C2'n	C1'x	C2'n	C1'x	C2'n	C1'x	C2'n	C1'x	C2'n	C1'x	C2'n	C1'x	C2'n	C1'x	C2'n	NA	NA
51	NA	NA	NA	NA	NA	NA	NA	NA	NA	NA	NA	NA	NA	NA	NA	NA	NA	NA	NA	NA	NA	4	9
52	W	2	5	1	6	0	1	0	4	2	7	5	5	2	11	2	6	1	2	0	5	1	4
53	C	4	11	2	4	2	12	0	3	0	2	1	7	0	3	1	14	0	3	0	1	NA	NA
54	NA	NA	NA	NA	NA	NA	NA	NA	NA	NA	NA	NA	NA	NA	NA	NA	NA	NA	NA	NA	NA	17	36
55	8	17	36	13	30	23	38	22	32	18	27	21	32	23	34	24	37	19	40	19	37	NA	NA
56	...	NA	NA	NA	NA	NA	NA	NA	NA	NA	NA	NA	NA	NA	NA	NA	NA	NA	NA	NA	NA	NA	NA
57	NA	NA	NA	NA	NA	NA	NA	NA	NA	NA	NA	NA	NA	NA	NA	NA	NA	NA	NA	NA	NA	NA	NA
58	NA	NA	NA	NA	NA	NA	NA	NA	NA	NA	NA	NA	NA	NA	NA	NA	NA	NA	NA	NA	NA	90	10
59	W	90	10	94	6	63	37	98	2	97	3	98	2	99	1	77	23	92	8	98	2	NA	NA
60	NA	NA	NA	93	7	95	5	99	1	93	7	79	21	83	17	96	4	100	0	96	4	NA	NA
61	10	NA	NA	NA	NA	NA	NA	NA	NA	NA	NA	NA	NA	NA	NA	NA	NA	NA	NA	NA	NA	NA	NA
62	...	NA	NA	NA	NA	NA	NA	NA	NA	NA	NA	NA	NA	NA	NA	NA	NA	NA	NA	NA	NA	g-/g+	t
63	t	g-/g+	t	NA	NA	NA	NA	NA	NA	NA	NA	NA	NA	NA	NA	NA	NA	NA	NA	NA	NA	NA	NA
64	NA	NA	NA	g-/g+	t	g-/g+	t	g-/g+	t	g-/g+	t	g-/g+	t	g-/g+	t	g-/g+	t	g-/g+	t	g-/g+	t	0	0
65	C	0	0	NA	NA	NA	NA	NA	NA	NA	NA	NA	NA	NA	NA	NA	NA	NA	NA	NA	NA	NA	NA
66	NA	NA	NA	0	0	0	0	0	0	0	0	0	0	0	0	0	0	0	0	0	0	100	0
67	0	100	0	0	0	0	0	0	0	0	0	0	0	0	0	0	0	0	0	0	0	13.4	7.1
68	tbend	13.4	7.1	NA	NA	NA	NA	NA	NA	NA	NA	NA	NA	NA	NA	NA	NA	NA	NA	NA	NA	NA	NA
69	NA	NA	NA	99	0	100	0	100	0	100	0	95	0	100	0	100	0	100	0	100	0	0.14	0.35
	shear	-0.17	0.42

## Sheet: N12Control
		Average	Stdev	Average	Stdev	Average	Stdev	Average	Stdev	Average	Stdev	Average	Stdev	Average	Stdev	Average	Stdev	Average	Stdev	Average	Stdev	Average	Stdev
1	tbend	12.5	6.6	12.5	6.6	12.5	6.6	12.5	6.6	12.5	6.6	12.5	6.6	12.5	6.6	12.5	6.6	12.5	6.6	12.5	6.6	12.5	6.6
2	NA	NA	NA	NA	NA	NA	NA	NA	NA	NA	NA	NA	NA	NA	NA	NA	NA	NA	NA	NA	NA	NA	NA
3	shear	-0.18	0.41	0.18	0.29	0.05	0.31	-0.06	0.31	0.06	0.29	0.04	0.31	-0.03	0.31	-0.12	0.29	0.01	0.45	0.04	0.34	-0.16	0.32
4	stretch	0.01	0.16	0.02	0.13	0	0.11	0.03	0.11	0	0.11	0.01	0.11	0.03	0.11	0.01	0.12	0.04	0.18	0.04	0.13	0.01	0.15
5	stagger	-0.05	0.57	0.33	0.49	0.31	0.38	0.11	0.34	0.06	0.41	0.03	0.39	-0.08	0.38	-0.02	0.4	0.1	0.42	0.02	0.41	0.01	0.53
6	buckle	3	14.6	9.1	11.5	4.3	10	-1.9	10.5	5.6	10.4	4.6	8.7	-9.7	10	-4.1	10.9	3.2	10.6	-6.7	11.3	-4.8	14.2
7	propel	4.1	11.4	-14.2	8.2	-12.6	8.4	-8	8.3	-9	7.5	-8.5	7.6	-10.2	8	-8.1	7.2	-8.8	8.9	-14.9	8.7	-11.6	11.6
8	opening	2	4.9	0.6	5.7	0.1	3.2	0.8	3.2	2.2	5.4	0.7	3.1	1.6	3.1	1.3	5.3	1.8	6.3	0.9	4	2.3	6.6
9	NA	NA	NA	NA	NA	NA	NA	NA	NA	NA	NA	NA	NA	NA	NA	NA	NA	NA	NA	NA	NA	NA	NA
10	xdisp	-0.34	1.28	-1.11	0.85	-1.22	0.75	-1.53	0.82	-2.16	0.83	-2.21	0.66	-2.01	0.75	-2.45	0.84	-1.77	1.04	-1.72	0.8	-1.84	1.26
11	ydisp	-0.36	0.76	0.12	0.59	-0.39	0.56	-0.66	0.6	-0.15	0.58	0.08	0.48	-0.14	0.56	-0.03	0.52	0.51	0.6	0.1	0.78	-0.14	0.86
12	inclin	6	6.4	5.2	5.9	5.7	4.8	7.4	4.2	7.4	4.6	6.4	4.2	8.3	4.6	8.5	5.2	7.1	5.1	7.5	6	7.2	7.4
13	tip	4.1	5.8	3.7	3.8	2.6	4	-2.8	4.1	3.1	3.7	1.1	3.4	0.2	4.2	-4.4	3.8	1.5	4.3	1.2	4.3	-2.8	5.9
14	ax-bend			1.5	0.8	1.5	0.8	1.5	0.8	1.6	0.9	1.9	1	1.9	1	1.7	0.9	1.6	0.8	1.6	0.8	1.8	0.9
15		NA	NA	NA	NA	NA	NA	NA	NA	NA	NA	NA	NA	NA	NA	NA	NA	NA	NA	NA	NA	NA	NA
16	shift	-0.75	0.66	-0.01	0.64	0.28	0.74	-0.09	0.68	0.05	0.72	0.11	0.64	-0.41	0.64	0.39	0.71	-0.34	0.84	0	0.85	NA	NA
17	slide	0.52	0.9	-0.77	0.51	-0.68	0.55	-0.28	0.56	-0.98	0.66	-1.37	0.66	-0.85	0.52	-0.27	0.61	-0.83	0.84	-0.68	0.51	NA	NA
18	rise	3.36	0.39	3.44	0.33	3.49	0.28	3.14	0.34	3.4	0.33	3.67	0.33	3.26	0.3	3.15	0.34	3.55	0.33	3.33	0.33	NA	NA
19	tilt	-3.7	5.3	-1.7	4	1.7	4	0.5	4.2	-1.8	4	1.1	4.3	0.9	3.7	-0.9	4.4	-0.6	4.7	0.9	4.5	NA	NA
20	roll	2.9	5.8	2.3	5.1	-0.7	5.7	9.7	5.9	1.7	4.8	3.4	5.7	0.3	4.9	10.2	6.1	4.7	5.6	0.5	5.8	NA	NA
21	twist	33.9	5.2	32.8	5.1	34.2	4.3	30.2	6.2	31	4.9	32.4	4.9	30.3	4.5	30.3	5.3	33.7	5.8	30.1	5.7	NA	NA
22	h-ris	3.43	0.38	3.33	0.35	3.37	0.3	3.08	0.33	3.27	0.35	3.47	0.37	3.06	0.33	3.08	0.35	3.38	0.38	3.18	0.39	NA	NA
23	h-twi	34.6	5	33.1	5.1	34.3	4.2	30.9	6	31.2	4.9	32.8	4.8	30.5	4.4	31.2	5.2	34.3	5.6	30.6	5.6	NA	NA
24	NA	NA	NA	NA	NA	NA	NA	NA	NA	NA	NA	NA	NA	NA	NA	NA	NA	NA	NA	NA	NA	-68	10.9
25	alphaW	NA	NA	21.3	84.7	-70.3	11.5	-68.9	11.2	-69	10.9	-67.4	11.6	-65.8	10.8	-67.7	10.8	-70.3	11.2	-70.2	14.3	172.6	10
26	betaW	NA	NA	-174	23.9	174.6	12.3	167.4	14.2	173.7	11.3	168.6	13	172.9	12.4	175.9	10.9	170.3	10.6	170	13.6	54.8	10.1
27	gammaW	155.2	53.3	133.9	73.3	51.2	11.5	55.3	10.8	54.4	10.9	54.4	12.3	54.8	11.7	55.2	9.9	52.4	11.6	50.9	14	115.1	18.8
28	deltaW	131.2	17.6	140.9	17.6	124.2	18.3	107.6	20.7	127.5	18	121	18.5	109.9	21.1	116.8	19.5	128.5	15.7	119.1	23.9	NA	NA
29	epsilW	-89.3	41.1	-172.2	12.2	-167.9	28.7	-170	12.6	-169.5	28	-173.2	21.7	-171.4	9.3	-168.5	11.7	-156.1	43.5	-172.8	9.1	NA	NA
30	zetaW	101.8	79.1	-91.7	15.9	-98.9	38.5	-87.5	18	-99.2	37	-95	27.8	-90	12.2	-86.4	17.3	-118.6	55.7	-88.7	10.8	-124.5	15.3
31	chiW	-63.7	44.3	-114.6	16.7	-116	17.7	-129.8	15.2	-112.6	16.7	-124.8	17.1	-138.5	16.6	-123.8	16.5	-110.5	18.5	-128.5	18.6	116	34.5
32	phaseW	140	31.4	170.6	36.6	137.7	31	107.7	39.9	144.5	32.2	133.5	27.9	115.4	36.8	124	36.4	140.9	24.1	133	42.5	37.7	7.2
33	ampW	42.2	6.7	35.9	6.2	39.2	6.8	36.5	7.3	37.1	7	40.2	6.2	38.6	6.4	36.5	6.6	40.9	6.8	37.7	6.5	NA	NA
34	NA	NA	NA	NA	NA	NA	NA	NA	NA	NA	NA	NA	NA	NA	NA	NA	NA	NA	NA	NA	NA	NA	NA
35	alphaC	-70.8	11.7	-67.1	10.7	-69.5	13.6	-70.5	11.9	-67.7	10.6	-67.6	11.8	-64.8	10.3	-69.2	11.5	-68.3	69.8	-74.1	14.2	NA	NA
36	betaC	170.4	9.9	173.1	11	165.7	18.1	171.3	10.4	173.5	11.5	172.7	13.8	166.1	13.4	176	12.1	172.1	13.3	153.4	42.1	149.1	60.7
37	gammaC	54.4	10.3	55.1	10.1	53.4	11.6	52.3	12.1	54.6	10.1	53.4	10.7	58	11	53.8	11	64.2	52.7	66.6	51.6	130.5	20.5
38	deltaC	118.2	21.1	109.3	18.4	123.2	18.5	130.6	16.2	109.9	19	115.5	18.3	117.8	18.5	129	16.6	104.5	19.7	123.9	18.7	-159.3	35.4
39	epsilC	NA	NA	-166.2	11.7	-173.3	8.6	-150.8	45.8	-167.9	13.8	-171.3	9.5	-168.6	29.8	-174	19.6	-168.9	15.8	-167.3	18.1	-98.5	53.6
40	zetaC	NA	NA	-84.2	11.2	-89.8	10	-128.1	58.1	-86.4	19.8	-89.4	11.8	-97.4	39.7	-95.7	26.1	-89.2	22.7	-87.8	24.6	-106.1	30.1
41	chiC	-110.1	20.1	-128.5	14	-127.8	13.7	-109.4	18.4	-129	15.9	-134.3	14.2	-122.6	18.5	-110.9	15.6	-132.1	16.1	-124.7	20.4	145.1	38.6
42	phaseC	119.1	47.6	111.9	32.5	137.6	33.3	143.4	25.5	113	32.5	124.7	30	126.4	27.2	148.8	31	101.5	35.7	135.7	29.5	39.7	7.3
43	ampC	35.9	8.4	37.4	6.7	36.5	6.3	40.8	7.1	37.7	6.5	37.9	6.6	40.6	6.4	36.1	6.6	37.4	7.2	38.7	6.8	NA	NA
44	NA	NA	NA	NA	NA	NA	NA	NA	NA	NA	NA	NA	NA	NA	NA	NA	NA	NA	NA	NA	NA	NA	NA
45	minw	NA	NA	NA	NA	7.04	1.28	6.98	1.33	7.52	1.03	6.09	1.33	5.93	1.4	7.52	1.31	7.71	1.27	NA	NA	NA	NA
46	mind	NA	NA	NA	NA	4.32	0.52	4.66	0.77	4.01	0.72	4.38	0.61	4.64	0.66	3.84	0.67	3.96	0.6	NA	NA	NA	NA
47	majw	NA	NA	NA	NA	13.94	1.07	13.45	1.3	12.84	1.83	13.34	1.94	13.51	1.85	13.81	1.44	14.71	0.61	NA	NA	NA	NA
48	majd	NA	NA	NA	NA	0.76	0.98	4.52	1.35	7.29	1.77	7.02	1.67	6.15	2.37	4.06	1.63	0.4	0.5	NA	NA	...	NA
49	distribution	...	NA	...	NA	...	NA	...	NA	...	NA	...	NA	...	NA	...	NA	...	NA	...	NA	C1'x	C2'n
50	O1'n	C1'x	C2'n	C1'x	C2'n	C1'x	C2'n	C1'x	C2'n	C1'x	C2'n	C1'x	C2'n	C1'x	C2'n	C1'x	C2'n	C1'x	C2'n	C1'x	C2'n	NA	NA
51	NA	NA	NA	NA	NA	NA	NA	NA	NA	NA	NA	NA	NA	NA	NA	NA	NA	NA	NA	NA	NA	3	11
52	W	0	1	1	1	0	2	4	15	1	3	0	1	1	9	3	7	0	1	1	6	1	4
53	C	7	13	1	10	1	4	0	1	1	9	1	4	0	3	1	2	3	17	0	2	NA	NA
54	NA	NA	NA	NA	NA	NA	NA	NA	NA	NA	NA	NA	NA	NA	NA	NA	NA	NA	NA	NA	NA	16	40
55	7	10	44	19	24	14	37	21	33	22	35	21	45	28	41	15	33	23	38	21	32	NA	NA
56	...	NA	NA	NA	NA	NA	NA	NA	NA	NA	NA	NA	NA	NA	NA	NA	NA	NA	NA	NA	NA	NA	NA
57	NA	NA	NA	NA	NA	NA	NA	NA	NA	NA	NA	NA	NA	NA	NA	NA	NA	NA	NA	NA	NA	NA	NA
58	NA	NA	NA	NA	NA	NA	NA	NA	NA	NA	NA	NA	NA	NA	NA	NA	NA	NA	NA	NA	NA	84	16
59	W	76	24	99	1	89	11	98	2	89	11	95	5	100	0	98	2	71	29	100	0	NA	NA
60	NA	NA	NA	100	0	100	0	67	33	98	2	100	0	89	11	96	4	97	3	97	3	NA	NA
61	24	NA	NA	NA	NA	NA	NA	NA	NA	NA	NA	NA	NA	NA	NA	NA	NA	NA	NA	NA	NA	NA	NA
62	...	NA	NA	NA	NA	NA	NA	NA	NA	NA	NA	NA	NA	NA	NA	NA	NA	NA	NA	NA	NA	g-/g+	t
63	t	g-/g+	t	NA	NA	NA	NA	NA	NA	NA	NA	NA	NA	NA	NA	NA	NA	NA	NA	NA	NA	NA	NA
64	NA	NA	NA	g-/g+	t	g-/g+	t	g-/g+	t	g-/g+	t	g-/g+	t	g-/g+	t	g-/g+	t	g-/g+	t	g-/g+	t	0	0
65	C	0	0	NA	NA	NA	NA	NA	NA	NA	NA	NA	NA	NA	NA	NA	NA	NA	NA	NA	NA	NA	NA
66	NA	NA	NA	0	0	0	0	0	0	0	0	0	0	0	0	0	0	0	0	0	0	100	0
67	0	100	0	0	0	0	0	0	0	0	0	0	0	0	0	0	0	0	0	0	19	12.5	6.6
68	tbend	12.5	6.6	NA	NA	NA	NA	NA	NA	NA	NA	NA	NA	NA	NA	NA	NA	NA	NA	NA	NA	NA	NA
69	NA	NA	NA	73	0	100	0	100	0	100	0	100	0	100	0	100	0	91	0	90	0	-0.16	0.32
	shear	-0.18	0.41

## Sheet: H12Control
		Average	Stdev	Average	Stdev	Average	Stdev	Average	Stdev	Average	Stdev	Average	Stdev	Average	Stdev	Average	Stdev	Average	Stdev	Average	Stdev	Average	Stdev
1	tbend	13.6	7.3	13.6	7.3	13.6	7.3	13.6	7.3	13.6	7.3	13.6	7.3	13.6	7.3	13.6	7.3	13.6	7.3	13.6	7.3	13.6	7.3
2	NA	NA	NA	NA	NA	NA	NA	NA	NA	NA	NA	NA	NA	NA	NA	NA	NA	NA	NA	NA	NA	NA	NA
3	shear	-0.15	0.36	-0.03	0.3	0.06	0.3	-0.04	0.35	-0.06	0.3	0.06	0.3	0.06	0.3	-0.09	0.31	0.03	0.3	-0.02	0.32	-0.19	0.32
4	stretch	0	0.13	0.02	0.11	0.02	0.1	0.04	0.19	0.03	0.11	0.02	0.1	0.02	0.1	0.03	0.1	0.03	0.11	0.02	0.11	0.03	0.15
5	stagger	0.12	0.48	0.14	0.38	0.12	0.36	0.13	0.38	0.14	0.35	0.11	0.36	0.12	0.35	0.1	0.35	0.12	0.38	0	0.43	0.09	0.53
6	buckle	-3.1	12.2	-0.5	10.6	3.3	10.6	0.4	10.5	-6.4	9.7	6.4	9	-2.5	10.8	-3.6	10.7	7.8	9.9	-4.8	11.8	-7.4	13.6
7	propel	-1.7	10.5	-6.5	8.6	-9.4	8.6	-12.7	7.6	-6.3	7.9	-7.7	7.7	-13.3	7.3	-6.4	8.1	-7.6	8.1	-15.5	8.3	-14.7	11.2
8	opening	0.8	3.7	0.4	3.1	0.6	3.1	0.8	4.9	0.8	3.1	0.9	3	0.1	3.3	0.6	3.1	1.3	3.2	1.5	3.5	0.4	6.3
9	NA	NA	NA	NA	NA	NA	NA	NA	NA	NA	NA	NA	NA	NA	NA	NA	NA	NA	NA	NA	NA	NA	NA
10	xdisp	-1.15	1.08	-1.49	0.87	-1.43	1	-1.41	0.71	-1.43	0.96	-1.65	0.9	-1.7	0.72	-1.62	0.94	-1.7	1.04	-1.72	0.86	-2.04	1.17
11	ydisp	0.13	0.83	-0.23	0.59	0.32	0.58	-0.04	0.64	-0.36	0.52	0.14	0.57	-0.12	0.58	-0.11	0.54	0.27	0.57	-0.04	0.74	-0.32	0.82
12	inclin	5.3	7.2	5.7	5.9	7.5	4.7	7.7	4.6	7.9	4.3	8.4	4.6	8.7	5.1	8.5	5	6.7	5.3	7	6	6.1	7.1
13	tip	1.1	5.5	-1.1	4.6	3.5	4.1	-0.7	3.9	-2.3	3.9	3.2	3.6	1	3.5	-5.6	4.2	0.7	3.9	0.5	4.2	-3	5.2
14	ax-bend			1.6	1	1.6	0.9	1.6	0.9	1.7	0.9	2.1	1.1	2	1.1	1.7	0.9	1.6	0.8	1.5	0.8	1.6	0.8
15		NA	NA	NA	NA	NA	NA	NA	NA	NA	NA	NA	NA	NA	NA	NA	NA	NA	NA	NA	NA	NA	NA
16	shift	-0.18	0.68	0.05	0.75	-0.1	0.74	0.32	0.82	-0.07	0.56	-0.22	0.75	0.24	0.66	-0.03	0.59	-0.18	0.75	-0.07	0.7	NA	NA
17	slide	-0.58	0.6	0	0.55	-0.69	0.56	-0.63	0.79	-0.06	0.48	-0.82	0.83	-0.49	0.55	-0.14	0.61	-0.8	0.81	-0.89	0.5	NA	NA
18	rise	3.37	0.32	3.21	0.34	3.4	0.28	3.48	0.29	3.03	0.33	3.53	0.29	3.38	0.27	3.07	0.38	3.63	0.32	3.42	0.32	NA	NA
19	tilt	0.4	4.8	0.3	5	-0.8	4.1	1.4	4.3	0.3	4.1	-1.3	4.3	1.2	3.9	-0.4	4.2	-0.1	4.6	0.2	4.3	NA	NA
20	roll	0	6.2	8.4	6	0.6	4.9	3.3	5.5	9.9	5.1	3.3	5.1	-0.9	5.7	10.1	5.6	3.7	5.7	0.5	5.5	NA	NA
21	twist	31	6.5	33.8	6.7	32.4	4.6	33.9	5.7	29.1	7.3	34.3	5.6	34.3	4.8	27.9	7	34	5.9	31.9	4.2	NA	NA
22	h-ris	3.3	0.36	3.18	0.35	3.26	0.31	3.35	0.31	2.97	0.33	3.34	0.35	3.24	0.33	3	0.37	3.48	0.35	3.26	0.38	NA	NA
23	h-twi	31.4	6.2	34.4	6.6	32.6	4.5	34.3	5.6	29.9	7.3	34.7	5.4	34.4	4.6	28.7	7	34.5	5.7	32.3	4.1	NA	NA
24	NA	NA	NA	NA	NA	NA	NA	NA	NA	NA	NA	NA	NA	NA	NA	NA	NA	NA	NA	NA	NA	-67.8	10.9
25	alphaW	NA	NA	-71.2	14	-71.1	13.1	-68.1	12.1	-68.9	10.6	-71.2	11.6	-70.1	14.1	-68.1	10.9	-70.9	11.6	-70.1	14.2	173.4	10.2
26	betaW	NA	NA	168	17	170	13	166.5	16.5	169.7	11.6	171.8	10.7	169.8	14.5	171.7	10.8	171.2	10.7	168.7	14.3	54.3	10
27	gammaW	121.5	63.8	53.7	11.1	51.7	12.1	54.6	11.4	54.8	10.3	54	11.2	50.5	14.4	55.9	9.9	53.8	11.7	51.7	14.2	113.7	18.1
28	deltaW	132.1	19.3	117.2	21.2	133.1	16.1	118.9	19.9	105.5	19.3	134.9	12.7	119.2	24.5	109.7	20.7	133.9	14	122.6	21.6	NA	NA
29	epsilW	-160.7	36.4	-162.3	28	-162.1	39.3	-170.6	14.5	-166.8	15.1	-155.5	45.3	-172.9	9.1	-166.6	14.9	-154.7	45.4	-173.7	9.2	NA	NA
30	zetaW	-99.9	53.7	-97	41.1	-110.8	50.9	-88.6	19.8	-87.8	22.2	-119.9	57.3	-89.3	11.7	-86.9	21.8	-120.7	58	-90	10.4	-128.1	14
31	chiW	-115.7	28.2	-121	18.8	-108.3	16.7	-125.1	15.7	-130.1	16.4	-105.1	15.6	-127.5	19.5	-126.5	16.4	-106.3	17.6	-127.8	18.3	114.7	32
32	phaseW	151.1	35.3	124.6	35.9	151.7	30.3	130.2	34	105.1	34.7	151.7	21.6	133.6	43.2	110.4	43.2	150.1	22.9	139.1	37.1	38.1	6.9
33	ampW	38	7.2	37.8	7.4	38.5	7.3	37.5	6.4	36.8	7.2	39.3	6.8	37.7	6.4	35.3	7.4	39.7	6.8	38.2	6.3	NA	NA
34	NA	NA	NA	NA	NA	NA	NA	NA	NA	NA	NA	NA	NA	NA	NA	NA	NA	NA	NA	NA	NA	NA	NA
35	alphaC	-69.6	11.7	-70.4	12.1	-67.7	10.5	-71	15.1	-71.8	11.6	-72	12.1	-19.1	81.6	-75.4	14.4	-66.9	10.9	-68.4	11.6	NA	NA
36	betaC	167.3	15.4	172.9	13	171.1	11.2	167.8	14.5	172.1	10.2	172.3	11.1	-174.5	30.2	172.4	10.4	172.2	12.3	170.3	12.5	-179.5	34
37	gammaC	53.1	10.7	51.3	11.8	55.2	10.1	50.2	14.9	52.3	11.4	52.8	10.7	109.1	69.3	50.2	11.1	54.9	10.3	56.4	10.7	131.1	23.2
38	deltaC	116.5	19.6	131.4	17	113.5	20.5	124.3	23.5	133.4	13.9	108	19	128.7	20.4	133.6	15	113.2	18.8	118.7	18	-169.6	22.4
39	epsilC	NA	NA	-165.5	32.6	-164.2	24.4	-172.5	12.7	-147.9	47	-167.5	10.9	-167.5	10.3	-114.6	50.3	-164.6	12.8	-172.9	15.7	-91.4	31.9
40	zetaC	NA	NA	-100.3	44.3	-94.8	34.4	-90.2	16.9	-131.1	59.1	-86	13.9	-85.4	12.4	178.9	66.3	-84.6	16.7	-91.8	21.6	-120	25.8
41	chiC	-122.7	17.5	-109.9	16.6	-125.5	17.6	-123.8	19.2	-103.6	16.3	-128.1	16.1	-131.1	15.6	-100.4	20.4	-128.9	15	-121.5	15.7	149.6	44.4
42	phaseC	119.2	37.6	150.7	33.2	118.2	34.2	143	40.8	147.9	22.8	111.1	33.6	144.4	34.9	144.4	22.7	120.1	31.6	129.3	28.3	37.7	6.6
43	ampC	37.6	7.5	37.1	7.2	37.6	7.4	37.6	6.3	40.1	6.9	37.5	7	36.5	6.3	41.6	6.9	37.4	6.8	39	6.5	NA	NA
44	NA	NA	NA	NA	NA	NA	NA	NA	NA	NA	NA	NA	NA	NA	NA	NA	NA	NA	NA	NA	NA	NA	NA
45	minw	NA	NA	12.54	0.71	7.43	1.04	6.79	1.2	7.68	1	7.6	1.09	6.59	1.4	7.23	1.38	7.58	1.19	11.69	NaN	NA	NA
46	mind	NA	NA	-0.36	0.56	4.24	0.57	4.43	0.61	4.49	0.85	4.34	0.84	4.51	0.66	4.63	0.81	3.9	0.6	0.56	NaN	NA	NA
47	majw	NA	NA	NA	NA	13.35	0.81	13.07	1.53	11.58	1.82	12.13	1.75	12.41	1.88	12.83	1.57	13.95	0.81	NA	NA	NA	NA
48	majd	NA	NA	NA	NA	0.95	0.56	3.64	1.7	6.38	1.71	6.51	2.23	6.94	1.9	3.14	1.37	-0.13	0.49	NA	NA	...	NA
49	distribution	...	NA	...	NA	...	NA	...	NA	...	NA	...	NA	...	NA	...	NA	...	NA	...	NA	C1'x	C2'n
50	O1'n	C1'x	C2'n	C1'x	C2'n	C1'x	C2'n	C1'x	C2'n	C1'x	C2'n	C1'x	C2'n	C1'x	C2'n	C1'x	C2'n	C1'x	C2'n	C1'x	C2'n	NA	NA
51	NA	NA	NA	NA	NA	NA	NA	NA	NA	NA	NA	NA	NA	NA	NA	NA	NA	NA	NA	NA	NA	2	10
52	W	0	2	1	7	1	1	1	4	2	13	0	0	0	6	7	12	0	0	0	2	1	5
53	C	4	10	1	2	1	8	0	3	0	1	1	9	1	3	0	1	0	5	0	3	NA	NA
54	NA	NA	NA	NA	NA	NA	NA	NA	NA	NA	NA	NA	NA	NA	NA	NA	NA	NA	NA	NA	NA	19	34
55	6	14	37	16	30	18	31	22	27	22	33	21	32	21	23	17	34	18	36	21	38	NA	NA
56	...	NA	NA	NA	NA	NA	NA	NA	NA	NA	NA	NA	NA	NA	NA	NA	NA	NA	NA	NA	NA	NA	NA
57	NA	NA	NA	NA	NA	NA	NA	NA	NA	NA	NA	NA	NA	NA	NA	NA	NA	NA	NA	NA	NA	NA	NA
58	NA	NA	NA	NA	NA	NA	NA	NA	NA	NA	NA	NA	NA	NA	NA	NA	NA	NA	NA	NA	NA	95	5
59	W	85	15	87	13	78	22	98	2	97	3	70	30	100	0	97	3	70	30	100	0	NA	NA
60	NA	NA	NA	86	14	90	10	99	1	64	36	99	1	100	0	50	50	99	1	98	2	NA	NA
61	15	NA	NA	NA	NA	NA	NA	NA	NA	NA	NA	NA	NA	NA	NA	NA	NA	NA	NA	NA	NA	NA	NA
62	...	NA	NA	NA	NA	NA	NA	NA	NA	NA	NA	NA	NA	NA	NA	NA	NA	NA	NA	NA	NA	g-/g+	t
63	t	g-/g+	t	NA	NA	NA	NA	NA	NA	NA	NA	NA	NA	NA	NA	NA	NA	NA	NA	NA	NA	NA	NA
64	NA	NA	NA	g-/g+	t	g-/g+	t	g-/g+	t	g-/g+	t	g-/g+	t	g-/g+	t	g-/g+	t	g-/g+	t	g-/g+	t	0	0
65	C	0	0	NA	NA	NA	NA	NA	NA	NA	NA	NA	NA	NA	NA	NA	NA	NA	NA	NA	NA	NA	NA
66	NA	NA	NA	0	0	0	0	0	0	0	0	0	0	0	0	0	0	0	0	0	0	100	0
67	0	100	0	0	0	0	0	0	0	0	0	0	0	0	0	0	0	0	0	0	0	13.6	7.3
68	tbend	13.6	7.3	NA	NA	NA	NA	NA	NA	NA	NA	NA	NA	NA	NA	NA	NA	NA	NA	NA	NA	NA	NA
69	NA	NA	NA	100	0	100	0	99	0	100	0	100	0	77	0	100	0	100	0	100	0	-0.19	0.32
	shear	-0.15	0.36

## Sheet: H13Control
		Average	Stdev	Average	Stdev	Average	Stdev	Average	Stdev	Average	Stdev	Average	Stdev	Average	Stdev	Average	Stdev	Average	Stdev	Average	Stdev	Average	Stdev
1	tbend	14.9	8.2	14.9	8.2	14.9	8.2	14.9	8.2	14.9	8.2	14.9	8.2	14.9	8.2	14.9	8.2	14.9	8.2	14.9	8.2	14.9	8.2
2	NA	NA	NA	NA	NA	NA	NA	NA	NA	NA	NA	NA	NA	NA	NA	NA	NA	NA	NA	NA	NA	NA	NA
3	shear	0.05	0.4	-0.06	0.3	0.05	0.31	0.03	0.29	-0.09	0.3	0.03	0.31	0.01	0.31	-0.07	0.29	0.05	0.32	-0.13	0.3	-0.25	0.58
4	stretch	0.03	0.21	0.02	0.11	0.01	0.1	0.02	0.1	0.04	0.11	0.03	0.11	0.03	0.11	0	0.13	0.04	0.11	0	0.12	0.05	0.22
5	stagger	-0.03	0.52	0.09	0.43	0.08	0.37	0.03	0.35	0.1	0.35	0.13	0.36	-0.01	0.39	0.01	0.42	0.12	0.37	0.14	0.43	-0.33	0.84
6	buckle	1.6	14.5	-4.2	11.7	3.8	9	-7.4	9.1	-6.9	9.7	9.2	9.3	-3.2	11.3	-5.6	10.5	-5.6	11.3	-2.6	11.2	-10.6	22.4
7	propel	-16.7	10.6	-7.5	8.8	-8	7.6	-13.1	7.3	-3.9	7.4	-6.2	7.6	-14.1	7.1	-13.9	8.1	-9.7	8.9	-13.6	9.8	-16.2	11.7
8	opening	1.3	6.4	0.9	3.2	0.6	3	0.2	3.1	0.7	3.1	1.4	3.1	1.4	3.4	2.4	6.1	1.3	3.3	1.2	5.6	4.6	8.7
9	NA	NA	NA	NA	NA	NA	NA	NA	NA	NA	NA	NA	NA	NA	NA	NA	NA	NA	NA	NA	NA	NA	NA
10	xdisp	-1.55	1.16	-1.69	1.22	-1.88	0.96	-1.77	0.7	-1.77	0.85	-1.88	0.76	-1.84	0.67	-1.94	0.78	-1.57	0.92	-1.67	0.91	-0.91	1.32
11	ydisp	0.14	1.02	-0.33	0.58	0.45	0.62	-0.21	0.52	-0.07	0.49	0.39	0.61	0.2	0.62	-0.09	0.61	0.36	0.59	0.07	0.6	0.21	0.97
12	inclin	11.1	8.5	9.4	6.3	8.5	5.8	9.5	5.3	9.3	4.6	8.4	4.4	9.8	4.8	10.9	5.7	10.1	5.9	10.6	6.5	14.5	9
13	tip	-1.6	4.9	-1.4	4.6	3.3	3.9	0.9	3.9	-4.9	4.2	2.2	3.9	1.8	3.8	-3.4	3.9	1	4.4	-4.1	5.6	-1.4	7.5
14	ax-bend			1.9	1	1.6	0.9	1.7	0.9	1.8	1	2.2	1.2	2.3	1.2	1.9	1	1.7	0.9	1.8	0.9	1.9	1
15		NA	NA	NA	NA	NA	NA	NA	NA	NA	NA	NA	NA	NA	NA	NA	NA	NA	NA	NA	NA	NA	NA
16	shift	0.07	0.81	-0.23	0.72	-0.11	0.61	0.21	0.66	-0.08	0.61	-0.17	0.76	0	0.76	0.33	0.69	-0.34	0.7	0.7	0.91	NA	NA
17	slide	-0.58	0.92	0.15	0.64	-1.18	0.77	-0.37	0.47	-0.01	0.53	-0.81	0.8	-0.86	0.48	-0.25	0.68	-0.57	0.51	0.32	1.16	NA	NA
18	rise	3.51	0.41	3.13	0.33	3.6	0.31	3.34	0.26	2.96	0.32	3.62	0.31	3.41	0.29	3.3	0.36	3.3	0.33	3.55	0.58	NA	NA
19	tilt	0.3	5.2	-1.2	5.5	-0.3	4.4	0.8	4	-0.7	4.3	-0.3	4.4	1.2	3.7	0	4.8	0.7	4	5	7.8	NA	NA
20	roll	5.7	6.5	9.3	6.5	2.6	5.3	-0.3	5.6	10.8	5.2	4.7	5.1	0.8	5.7	10.2	6.6	0	6.3	11	7.5	NA	NA
21	twist	31.8	6.4	32.9	6.7	34.4	5.2	34.2	4.4	26	7.3	34.2	5.5	31.8	4	32.3	6.1	29	5.5	35.2	5.8	NA	NA
22	h-ris	3.29	0.4	3.1	0.36	3.36	0.36	3.24	0.3	2.93	0.33	3.48	0.33	3.19	0.32	3.21	0.36	3.12	0.34	3.55	0.74	NA	NA
23	h-twi	32.7	6.1	33.9	6.4	34.8	5.1	34.4	4.3	26.9	7.2	34.7	5.3	32.1	3.8	33.4	5.7	29.2	5.2	37.4	6	NA	NA
24	NA	NA	NA	NA	NA	NA	NA	NA	NA	NA	NA	NA	NA	NA	NA	NA	NA	NA	NA	NA	NA	-74.1	13.2
25	alphaW	NA	NA	-73.2	61.6	99	69.8	-69.3	11.3	-69.7	11	-72.1	12.3	-72	15.2	-66.5	10.3	-70.4	12.4	-60.5	77.1	170.3	11.6
26	betaW	NA	NA	174.3	13.5	-166.2	19.7	176.5	14.4	172	10.7	169.8	10.5	166.9	14.6	173.1	10.6	172.3	10.5	176	48.7	48.2	11.5
27	gammaW	162.3	59.1	58.2	50.4	-178.4	51.8	51.1	12.5	55.2	9.9	52.5	11.9	50.7	14.4	56.3	10.2	51.7	12.4	100.3	65.9	124.4	18.2
28	deltaW	125.6	20.9	124	19.1	144.3	14.5	117.4	22.2	110.6	21	135.5	12.3	121.5	22.8	114	18.5	121.4	19	129.4	19.6	NA	NA
29	epsilW	-163.1	17.4	-134.9	40.5	-168.4	29.9	-171.1	8.8	-164.4	18.6	-148.6	47.2	-174.2	8.9	-169.5	10.2	-157.3	41.6	-160.6	21	NA	NA
30	zetaW	-84.7	20.2	-129.6	55.7	-97.6	39.8	-89	12.3	-87.6	27.3	-129.5	59.3	-89.7	10.4	-84.7	11.7	-102.5	66.1	-82.7	23.4	-106.1	24.2
31	chiW	-131.9	20.7	-115.7	23.2	-120.6	17.8	-129.6	18.5	-125	16.1	-102.2	16.9	-128.3	18.7	-127.3	15.4	-114.4	23	-130.1	20.2	132.8	34.6
32	phaseW	136.5	33.5	131.2	29.1	166.7	25.9	129.6	38.9	111.6	41	151.2	21.2	137	39	119.9	31.3	131.5	32	142.8	32.1	39.2	7.1
33	ampW	38.2	6.7	39.9	7.6	38.6	5.8	38	6.3	35.5	7.5	40.2	6.9	38.1	6.4	38.1	6.4	39.6	7.1	37.7	6.4	NA	NA
34	NA	NA	NA	NA	NA	NA	NA	NA	NA	NA	NA	NA	NA	NA	NA	NA	NA	NA	NA	NA	NA	NA	NA
35	alphaC	-70.9	13.4	-71.7	12	-75	12.3	77.6	62.2	-77.5	14	-67.2	10.6	-65.3	10.7	-69.4	12.7	-67.9	11	-80.9	27.3	NA	NA
36	betaC	167.8	16.1	172.3	11.9	174.4	10.9	-153.1	27.4	172.3	10.1	173.9	11.4	168.5	13.5	170.7	14.8	164.9	12.9	174.3	13.8	111.5	58.2
37	gammaC	49.5	12.8	53.3	11.2	51.1	10.5	179.4	52.2	48.7	11.2	54.5	10.1	57.2	10.7	52.3	11.9	55.3	10.8	53.2	20.6	122.7	22.4
38	deltaC	121.9	21.4	134.5	13.6	107.9	20.2	133.8	20	135.6	11.4	113.6	18.9	117.4	18.9	127.6	19.1	107.7	21.5	134.2	16	-141.5	40.6
39	epsilC	NA	NA	-157.5	41.9	-164.7	17.9	-164.6	10.3	-94.9	43.2	-162.3	11.1	-173.1	11.2	-172.2	24.3	-162.1	33.1	-172.7	21.4	-90.8	90.5
40	zetaC	NA	NA	-114	54.4	-87.1	28.2	-83	11.6	149.3	58.5	-82.2	12.1	-89.8	14.8	-95.8	32.6	-100.4	46.5	-93.2	27.1	-115.4	75
41	chiC	-121.2	19.5	-103.7	16.4	-130.2	18.6	-136.9	14.1	-93.9	16.2	-129.3	14.8	-125.6	15.4	-114.4	17.4	-120.9	19.7	-103.5	17.2	129.8	36.7
42	phaseC	131.5	39.5	152.5	23.9	109.5	35.5	150.8	34.4	145.8	19.1	119.8	33.6	127.7	30.6	146.9	40.7	108.1	33.4	161.2	32.6	38.7	7.1
43	ampC	38.4	7.4	38.5	6.9	38	6.8	36.3	6.3	42.3	6.4	37.1	6.8	38.7	6.5	36.1	7.1	40.4	6.9	35.3	6.6	NA	NA
44	NA	NA	NA	NA	NA	NA	NA	NA	NA	NA	NA	NA	NA	NA	NA	NA	NA	NA	NA	NA	NA	NA	NA
45	minw	NA	NA	11.85	0.1	7.12	1.22	6.32	1.35	7.66	1.24	7.76	1.08	5.8	1.32	6.77	1.55	7.57	1.31	NA	NA	NA	NA
46	mind	NA	NA	-1.38	0	4.09	0.59	4.56	0.61	4.51	0.87	4.22	0.74	4.6	0.56	4.24	0.8	4.23	0.61	NA	NA	NA	NA
47	majw	NA	NA	NA	NA	14.17	0.79	13.93	1.32	12.41	1.68	11.49	1.77	12.4	1.81	13.26	1.37	14.53	0.84	NA	NA	NA	NA
48	majd	NA	NA	NA	NA	0.88	0.52	3.56	1.53	6.4	2.14	6.97	1.42	6.76	2.12	3.45	1.27	0.51	0.37	NA	NA	...	NA
49	distribution	...	NA	...	NA	...	NA	...	NA	...	NA	...	NA	...	NA	...	NA	...	NA	...	NA	C1'x	C2'n
50	O1'n	C1'x	C2'n	C1'x	C2'n	C1'x	C2'n	C1'x	C2'n	C1'x	C2'n	C1'x	C2'n	C1'x	C2'n	C1'x	C2'n	C1'x	C2'n	C1'x	C2'n	NA	NA
51	NA	NA	NA	NA	NA	NA	NA	NA	NA	NA	NA	NA	NA	NA	NA	NA	NA	NA	NA	NA	NA	2	4
52	W	0	3	1	4	0	1	0	4	5	13	0	0	0	4	1	7	1	4	0	4	2	7
53	C	2	6	0	1	3	10	1	3	0	1	2	6	0	3	2	3	2	14	0	1	NA	NA
54	NA	NA	NA	NA	NA	NA	NA	NA	NA	NA	NA	NA	NA	NA	NA	NA	NA	NA	NA	NA	NA	15	39
55	5	18	35	9	37	20	23	21	23	15	37	15	37	23	34	18	35	25	40	8	26	NA	NA
56	...	NA	NA	NA	NA	NA	NA	NA	NA	NA	NA	NA	NA	NA	NA	NA	NA	NA	NA	NA	NA	NA	NA
57	NA	NA	NA	NA	NA	NA	NA	NA	NA	NA	NA	NA	NA	NA	NA	NA	NA	NA	NA	NA	NA	NA	NA
58	NA	NA	NA	NA	NA	NA	NA	NA	NA	NA	NA	NA	NA	NA	NA	NA	NA	NA	NA	NA	NA	87	13
59	W	98	2	60	40	89	11	100	0	94	6	64	36	100	0	100	0	87	13	97	3	NA	NA
60	NA	NA	NA	73	27	95	5	100	0	39	61	100	0	99	1	93	7	83	17	95	5	NA	NA
61	2	NA	NA	NA	NA	NA	NA	NA	NA	NA	NA	NA	NA	NA	NA	NA	NA	NA	NA	NA	NA	NA	NA
62	...	NA	NA	NA	NA	NA	NA	NA	NA	NA	NA	NA	NA	NA	NA	NA	NA	NA	NA	NA	NA	g-/g+	t
63	t	g-/g+	t	NA	NA	NA	NA	NA	NA	NA	NA	NA	NA	NA	NA	NA	NA	NA	NA	NA	NA	NA	NA
64	NA	NA	NA	g-/g+	t	g-/g+	t	g-/g+	t	g-/g+	t	g-/g+	t	g-/g+	t	g-/g+	t	g-/g+	t	g-/g+	t	0	0
65	C	0	0	NA	NA	NA	NA	NA	NA	NA	NA	NA	NA	NA	NA	NA	NA	NA	NA	NA	NA	NA	NA
66	NA	NA	NA	0	0	0	0	0	0	0	0	0	0	0	0	0	0	0	0	0	13	99	0
67	0	99	0	0	0	0	0	0	0	0	0	0	0	0	0	0	0	0	0	0	0	14.9	8.2
68	tbend	14.9	8.2	NA	NA	NA	NA	NA	NA	NA	NA	NA	NA	NA	NA	NA	NA	NA	NA	NA	NA	NA	NA
69	NA	NA	NA	93	0	57	0	58	0	100	0	100	0	99	0	100	0	100	0	77	0	-0.25	0.58
	shear	0.05	0.4

## Sheet: K12S
		Average	Stdev	Average	Stdev	Average	Stdev	Average	Stdev	Average	Stdev	Average	Stdev	Average	Stdev	Average	Stdev	Average	Stdev	Average	Stdev	Average	Stdev
1	tbend	18.9	9.1	18.9	9.1	18.9	9.1	18.9	9.1	18.9	9.1	18.9	9.1	18.9	9.1	18.9	9.1	18.9	9.1	18.9	9.1	18.9	9.1
2	NA	NA	NA	NA	NA	NA	NA	NA	NA	NA	NA	NA	NA	NA	NA	NA	NA	NA	NA	NA	NA	NA	NA
3	shear	-0.14	0.37	0.16	0.29	0.08	0.31	0.14	0.34	2.37	1.41	-0.97	1.31	0.04	0.31	-0.09	0.3	0.05	0.31	0.06	0.31	0.11	0.35
4	stretch	0	0.13	0.01	0.12	0.02	0.11	-0.03	0.12	-2.44	2.13	2.89	0.62	0.03	0.11	0.01	0.12	0.03	0.11	0.03	0.11	0	0.12
5	stagger	-0.08	0.52	0.2	0.47	0.37	0.38	0.22	0.4	-0.88	1.72	1.97	1.06	0	0.4	0.05	0.41	0.03	0.39	0.05	0.39	0.07	0.49
6	buckle	2.5	14.1	6.1	11.2	6.3	10.2	5.8	10.7	-109.7	24.1	26.2	12.7	-4.4	8.6	-3.2	9.5	0.2	11.5	-1	11.5	1.7	12.7
7	propel	0.2	11.1	-13.5	8	-9.1	8.3	-7.2	8.9	-160.4	47.8	-153	13.5	-8.1	8.5	-9.3	7.9	-7.7	8.6	-9	8.2	-3.1	12.4
8	opening	1.3	3.8	1.6	5.7	0.1	3.2	0.4	3.3	8.2	20.1	0	25	1.3	3.2	1.7	5.5	1.2	3.2	0.4	3.2	0.3	3.6
9	NA	NA	NA	NA	NA	NA	NA	NA	NA	NA	NA	NA	NA	NA	NA	NA	NA	NA	NA	NA	NA	NA	NA
10	xdisp	-0.47	1.49	-0.78	1.26	-1.39	1.2	-2	0.89	0.3	0.89	-2.39	1.03	-1.75	0.91	-2.03	0.92	-2.25	1.02	-2.28	0.99	-1.94	1.29
11	ydisp	0.5	1.04	-0.06	0.8	-0.64	0.83	-0.55	0.89	0.63	0.86	0.15	1.17	-0.18	0.73	-0.45	0.65	-0.05	0.63	-0.09	0.73	-0.29	0.91
12	inclin	9.7	8.3	4.5	8.6	2	8.7	5.5	10.1	-61.5	40.5	34.7	17.5	19.1	9.1	18.3	7.4	12.8	6.1	6.6	6.3	4.3	7.2
13	tip	3.2	6.5	1.2	8.6	4.3	10	2.9	10.2	125.5	35.9	-57.2	11.8	5.7	7.2	-6.9	7	-7.4	6	-5.2	4.7	-4.3	6.4
14	ax-bend			4.6	2.1	3.3	1.5	2.3	1.3	2.3	1.3	3	1.5	3.6	1.8	3.4	1.6	3.5	1.7	4.6	2	4.8	1.1
15		NA	NA	NA	NA	NA	NA	NA	NA	NA	NA	NA	NA	NA	NA	NA	NA	NA	NA	NA	NA	NA	NA
16	shift	-0.67	0.73	-0.05	0.7	-0.04	0.6	1.22	2.34	0.6	2.92	2.23	1.02	-0.04	0.78	0.3	0.79	-0.16	0.73	0.3	0.64	NA	NA
17	slide	0.18	0.91	-0.64	0.57	-0.66	0.46	1.89	2.53	2.58	2.38	-2.17	0.71	-0.75	0.48	-0.26	0.58	-0.74	0.81	-0.7	0.69	NA	NA
18	rise	3.36	0.35	3.31	0.31	3.39	0.27	0.29	3.12	3.41	1.43	2.43	0.53	3.35	0.28	3.23	0.34	3.37	0.35	3.37	0.31	NA	NA
19	tilt	-3.3	5.5	-2.7	4	0.9	4.2	57.7	77.8	-3.4	45.3	4.9	11.1	0.6	3.9	0.7	4.5	-0.4	4.5	0	4.7	NA	NA
20	roll	2.3	5.6	2.9	5.1	-0.3	5.1	1.8	51	-31.7	75.4	83.4	28.2	-0.2	5.3	9.2	6.5	4.8	5.5	-0.6	6.7	NA	NA
21	twist	36	5.5	31.5	4.7	31.3	4.5	7.6	25.4	17.4	25.7	30.2	12.7	31	3.8	32.3	6	30.2	5.8	31.9	5.3	NA	NA
22	h-ris	3.35	0.39	3.27	0.36	3.29	0.34	-1.25	4.4	5.08	1.71	2.27	0.83	2.85	0.38	3	0.42	3.23	0.36	3.44	0.35	NA	NA
23	h-twi	36.5	5.3	31.7	4.7	31.6	4.5	15.4	34.5	2.9	30.3	50	16.7	31.5	3.7	34.1	5.7	30.7	5.6	32	5.3	NA	NA
24	NA	NA	NA	NA	NA	NA	NA	NA	NA	NA	NA	NA	NA	NA	NA	NA	NA	NA	NA	NA	NA	162.7	87.1
25	alphaW	NA	NA	-81.1	19.1	-70.5	11.7	-69.9	11.4	120	19.4	-93.1	74.9	NA	NA	-67.9	12.1	-68.2	11.2	-70.3	13	177.6	57.3
26	betaW	NA	NA	166.3	17.7	172	11.7	162.4	17.2	-175.1	11.4	-55.2	74	-179.3	11.9	170.6	13.5	171.6	10.8	170.4	14.4	172.4	57.4
27	gammaW	134.7	61.8	50.1	14.1	51.4	11.5	57	10.8	-160.5	12.6	124.5	5	51.2	12.3	55.9	10.7	53.7	11.2	50.3	13	133.2	20.2
28	deltaW	132.5	17.6	134.8	17.3	119.6	21	107.9	21.9	119.8	12.9	-128.7	25.5	127.9	16.4	111.5	20.6	127	17.2	125.4	21	NA	NA
29	epsilW	-115.7	45.9	-170.9	17.8	-164.5	28.9	-168	13.9	-81.4	17.4	NA	NA	-170.9	28.4	-170.7	11.5	-162	34.9	-156.4	36.3	NA	NA
30	zetaW	178.9	71.9	-93.7	24	-102.1	40.5	-86.4	18.9	-82.4	39.9	NA	NA	-99.8	38.3	-86.5	14.9	-104.8	47.6	-100.2	54.9	-139.9	16.9
31	chiW	-96.8	36.2	-110.1	16.2	-116.4	19.6	-130	15.2	45.7	11	NA	NA	-115.5	15.9	-127.2	16.2	-113.1	17.7	-118.3	22.6	146.1	38.8
32	phaseW	142.1	30.1	162.2	34.5	129.6	35.9	103.3	43.6	122.6	20.3	-32.5	12.5	145.7	27.9	115.6	36.2	140.7	27.9	137.7	33	36.7	6.9
33	ampW	42	7.1	35.4	6.6	38.6	7.2	37.3	7.2	39.4	6.9	109.7	4.4	37.8	6.9	37.2	6.5	39.3	6.8	40.5	6.8	NA	NA
34	NA	NA	NA	NA	NA	NA	NA	NA	NA	NA	NA	NA	NA	NA	NA	NA	NA	NA	NA	NA	NA	NA	NA
35	alphaC	-69.8	11.4	-65.3	10.4	-64.2	9.6	-79.1	12.1	-75.9	50.4	-71.2	12	-67.1	11.3	-71	12.4	-68.5	11.2	-70.8	13.7	NA	NA
36	betaC	170.4	10.3	170.5	10.5	172	12.1	160.8	16.1	166.9	42	173.4	9.9	166.7	14.8	172.6	13.6	169.6	10.7	169.2	17.9	162.7	55.7
37	gammaC	55.1	10.4	57.3	10	57.7	10.3	52.8	11.3	162	18.6	51.6	10.5	56.3	10.9	51.6	12	54.6	10.7	54.2	11	130.9	21.7
38	deltaC	114.1	21	110.5	18.6	114.1	17.9	142.5	8.3	-120.3	18.5	117.5	18.7	115.9	19.8	128.1	19.2	111.4	21.5	119.7	19	-158.3	37.6
39	epsilC	NA	NA	-169.3	11.4	-175.3	8.9	179.2	9.3	98.8	17.1	-135.6	29.2	-170.2	10.6	-168.6	29.2	-162.4	29.1	-171.2	11.8	-101.9	56.3
40	zetaC	NA	NA	-86.2	14.7	-90.8	10.3	-94.2	10.9	91.3	14	-67.2	50.8	-86.4	11.8	-99.5	38.8	-97.3	42	-89.2	15.6	-120.4	29.9
41	chiC	-117.3	19.1	-127.7	15.4	-127.7	13.3	-108.8	14	-151.9	17	-115.6	20.9	-124.4	14.7	-113.2	16.8	-125.1	20.5	-122.2	14.9	147.5	41.6
42	phaseC	111	48.2	113.6	32.7	123.3	30.2	179.2	20.2	129.7	52.9	118.8	39.6	123.8	33.4	146.4	36.1	114.9	33.8	131.6	32.7	38.5	7.4
43	ampC	35.3	8.4	37.2	6.8	37.5	6.5	33.5	5.5	35.9	8.7	37.2	9.5	38.5	6.5	36.6	7.1	38.8	7.1	36.9	6.6	NA	NA
44	NA	NA	NA	NA	NA	NA	NA	NA	NA	NA	NA	NA	NA	NA	NA	NA	NA	NA	NA	NA	NA	NA	NA
45	minw	NA	NA	12	0.33	7.8	1.5	8.41	1.35	9.72	0.87	9.72	0.79	7.24	1.52	7.3	1.37	7.85	1	NA	NA	NA	NA
46	mind	NA	NA	-0.09	0.64	4.03	0.63	3.54	0.81	0.5	1.26	1.2	0.8	4.13	0.7	4.16	0.74	3.96	0.64	NA	NA	NA	NA
47	majw	NA	NA	NA	NA	13.94	1.17	14.51	1.59	14.22	2.13	14.14	2.2	14.07	1.89	13.9	1.32	14.91	0.69	NA	NA	NA	NA
48	majd	NA	NA	NA	NA	0.54	0.62	3.95	1.57	7.83	2.03	9.09	2.36	4.75	3.49	2.83	1.36	0.51	0.65	NA	NA	...	NA
49	distribution	...	NA	...	NA	...	NA	...	NA	...	NA	...	NA	...	NA	...	NA	...	NA	...	NA	C1'x	C2'n
50	O1'n	C1'x	C2'n	C1'x	C2'n	C1'x	C2'n	C1'x	C2'n	C1'x	C2'n	C1'x	C2'n	C1'x	C2'n	C1'x	C2'n	C1'x	C2'n	C1'x	C2'n	NA	NA
51	NA	NA	NA	NA	NA	NA	NA	NA	NA	NA	NA	NA	NA	NA	NA	NA	NA	NA	NA	NA	NA	3	4
52	W	1	2	0	1	1	5	9	19	0	2	5	0	0	0	2	12	0	1	0	3	1	3
53	C	10	14	1	10	1	4	0	0	1	1	2	8	1	6	1	4	1	10	1	4	NA	NA
54	NA	NA	NA	NA	NA	NA	NA	NA	NA	NA	NA	NA	NA	NA	NA	NA	NA	NA	NA	NA	NA	11	27
55	8	12	40	20	27	24	40	12	16	22	56	13	18	16	38	20	30	23	37	18	36	NA	NA
56	...	NA	NA	NA	NA	NA	NA	NA	NA	NA	NA	NA	NA	NA	NA	NA	NA	NA	NA	NA	NA	NA	NA
57	NA	NA	NA	NA	NA	NA	NA	NA	NA	NA	NA	NA	NA	NA	NA	NA	NA	NA	NA	NA	NA	NA	NA
58	NA	NA	NA	NA	NA	NA	NA	NA	NA	NA	NA	NA	NA	NA	NA	NA	NA	NA	NA	NA	NA	82	18
59	W	53	47	96	4	86	14	98	2	67	33	94	6	92	8	99	1	81	19	84	16	NA	NA
60	NA	NA	NA	99	1	100	0	100	0	41	59	NA	NA	100	0	89	11	86	14	99	1	NA	NA
61	47	NA	NA	NA	NA	NA	NA	NA	NA	NA	NA	NA	NA	NA	NA	NA	NA	NA	NA	NA	NA	NA	NA
62	...	NA	NA	NA	NA	NA	NA	NA	NA	NA	NA	NA	NA	NA	NA	NA	NA	NA	NA	NA	NA	g-/g+	t
63	t	g-/g+	t	NA	NA	NA	NA	NA	NA	NA	NA	g-/g+	t	NA	NA	NA	NA	NA	NA	NA	NA	NA	NA
64	NA	NA	NA	g-/g+	t	g-/g+	t	g-/g+	t	g-/g+	t	NA	NA	g-/g+	t	g-/g+	t	g-/g+	t	g-/g+	t	0	20
65	C	0	0	NA	NA	NA	NA	NA	NA	NA	NA	0	68	NA	NA	NA	NA	NA	NA	NA	NA	NA	NA
66	NA	NA	NA	0	0	0	0	0	0	0	0	0	0	0	0	0	0	0	0	0	0	21	0
67	0	100	0	0	0	0	0	0	0	0	87	NA	NA	NA	NA	0	0	0	0	0	0	18.9	9.1
68	tbend	18.9	9.1	NA	NA	NA	NA	NA	NA	NA	NA	54	0	100	0	NA	NA	NA	NA	NA	NA	NA	NA
69	NA	NA	NA	98	0	100	0	100	0	2	0	18.9	9.1	18.9	9.1	100	0	100	0	100	0	0.11	0.35
	shear	-0.14	0.37

## Sheet: K13mS
		Average	Stdev	Average	Stdev	Average	Stdev	Average	Stdev	Average	Stdev	Average	Stdev	Average	Stdev	Average	Stdev	Average	Stdev	Average	Stdev	Average	Stdev
1	tbend	22.3	10.6	22.3	10.6	22.3	10.6	22.3	10.6	22.3	10.6	22.3	10.6	22.3	10.6	22.3	10.6	22.3	10.6	22.3	10.6	22.3	10.6
2	NA	NA	NA	NA	NA	NA	NA	NA	NA	NA	NA	NA	NA	NA	NA	NA	NA	NA	NA	NA	NA	NA	NA
3	shear	-0.26	1.76	-0.12	0.58	0.09	0.31	-0.04	0.31	-0.08	0.4	-0.03	1.21	0.02	0.29	0.03	0.31	-0.13	0.29	0.08	0.29	0.02	0.35
4	stretch	-1.32	1.98	0.05	0.26	0.03	0.11	0.03	0.11	0	0.13	3.25	0.43	0.01	0.1	0.05	0.12	0.03	0.13	0.02	0.14	0.02	0.14
5	stagger	-3.33	2.25	-0.28	0.53	-0.06	0.39	0.06	0.4	0.19	0.43	2.07	0.68	0.07	0.36	-0.01	0.39	0.12	0.42	0.18	0.45	0.2	0.5
6	buckle	33.9	33.6	-7	13.8	0.1	11.7	5.2	11.9	4.5	14.9	17.3	6.5	3.4	9.4	-10.8	11	-2.6	12.1	3.2	12.2	5.3	14.5
7	propel	-3.2	22.7	-7.2	9.6	-7.1	8.9	-13.2	9	-17.5	9.1	-150.3	9.8	-6.1	7.3	-11.3	8.9	-9.3	8	-11.9	9.5	-11.7	11.3
8	opening	20.5	23.2	3.7	8.7	0.4	3.4	0.4	3.4	2.4	3.6	1.5	19.1	0.9	2.8	2.1	3.2	2.7	6.1	4.6	6.5	0.5	3.8
9	NA	NA	NA	NA	NA	NA	NA	NA	NA	NA	NA	NA	NA	NA	NA	NA	NA	NA	NA	NA	NA	NA	NA
10	xdisp	-0.06	1.6	-1.67	1.01	-1.88	0.93	-1.36	0.91	-1.56	0.94	-3.38	0.87	-1.69	0.72	-1.2	0.8	-1.94	0.85	-2.23	1.05	-1.91	1.16
11	ydisp	-0.45	1.39	-0.34	0.84	-0.07	0.66	-0.39	0.66	-0.3	0.73	0.55	0.94	-0.28	0.5	-0.54	0.59	-0.91	0.56	0.06	0.66	0.28	0.9
12	inclin	26.2	15	13.1	7.4	14.3	6.1	15.3	5.6	13.4	5.3	23.1	9.9	12.6	5.6	15.1	5.7	11.8	5.8	8.3	6.9	5.4	8.3
13	tip	14.9	12	8.1	5.4	7.1	5.9	-1.6	5.7	4.6	5.4	-65.5	5.6	5.6	4.6	1.1	4.8	-4.1	5.1	-2.5	5.4	-0.5	5.3
14	ax-bend			3.4	1.5	2.2	1.2	2.3	1.2	2.7	1.4	3.4	1.6	3.5	1.6	3.1	1.3	2.6	1.2	2.4	1.1	2.9	1.2
15		NA	NA	NA	NA	NA	NA	NA	NA	NA	NA	NA	NA	NA	NA	NA	NA	NA	NA	NA	NA	NA	NA
16	shift	-1.96	1.4	0.04	0.69	0.73	0.55	-0.22	0.53	-0.14	0.69	2.33	0.71	0.51	0.73	-0.28	0.73	0.18	0.99	-0.2	0.74	NA	NA
17	slide	1.25	1.17	-0.29	0.81	-0.99	0.52	-0.73	1	1	0.73	-2.37	0.37	-0.43	0.69	-0.6	0.47	-0.06	0.73	-0.67	0.73	NA	NA
18	rise	4.93	1.08	3.23	0.36	3.29	0.27	3.33	0.49	4.62	0.62	1.89	0.5	3.58	0.38	3.18	0.33	3.16	0.32	3.31	0.38	NA	NA
19	tilt	-22.9	13.9	-2.5	4.6	-0.9	4.1	-2.7	4.4	23	7.5	9.6	7.7	2.6	5.4	-0.2	4.1	0.2	5.1	-1.6	4.6	NA	NA
20	roll	10.8	12.9	6.8	6	-0.7	5.5	16.1	6	-59.3	16.8	81.6	16.7	6.5	6.9	1.5	5.7	6.7	7.9	3.2	6.1	NA	NA
21	twist	38.5	9.7	28.2	5.8	26	4.5	31.1	4.8	25.2	14.1	23.7	9.7	37.9	5.5	28.3	5.3	33.1	6.5	31	6.1	NA	NA
22	h-ris	5.25	1.27	2.99	0.41	2.82	0.38	3.02	0.42	3.86	0.87	2.23	0.58	3.31	0.38	2.96	0.36	3.11	0.37	3.26	0.41	NA	NA
23	h-twi	44.7	10.8	29.6	5.5	26.3	4.4	33.5	4.7	21	15.5	38.1	11.5	39	5.4	28.7	5	34	6	31.5	6	NA	NA
24	NA	NA	NA	NA	NA	NA	NA	NA	NA	NA	NA	NA	NA	NA	NA	NA	NA	NA	NA	NA	NA	-69.6	12.2
25	alphaW	NA	NA	-95.1	65.9	-69.3	11	-97.2	40.3	97.8	39.8	-71.4	91.7	NA	NA	-65.5	10.7	-67.6	10.8	-72.5	27.1	169.7	14.4
26	betaW	NA	NA	172.7	16.6	174.8	11.9	70.1	36.4	-175.1	18	61.6	14.1	173.1	9.7	169.6	15.5	172.3	10.8	170.5	13.1	51	11.7
27	gammaW	97	49	66.3	49.5	47.6	10.6	-178.7	9.6	-172.7	28.9	122.9	5	53.7	11.4	54.1	11.4	56.9	10.2	54.2	11.7	121.3	20.5
28	deltaW	133	16.8	143.7	10.9	130.1	13.7	142.1	13.5	129.9	22.9	148.4	60.4	124.2	14	114.4	21.9	112.7	21.3	123.5	21.3	NA	NA
29	epsilW	-103.4	33	-175.2	21.8	-161.3	9.2	-148	14.2	-154.6	31	NA	NA	-172.7	22.3	-172.2	11.9	-172.1	43.8	-165.5	31.7	NA	NA
30	zetaW	76.9	66.7	-92	26.2	-80.4	10.6	-71.5	11.7	-111.9	40.3	NA	NA	-102	28.2	-90.1	17.3	-90.6	56.1	-98.8	43.1	-118.4	17.8
31	chiW	41.5	71.5	-99.4	16.9	-104	16.8	-156.3	10.5	-119.5	27.3	NA	NA	-113.6	12.5	-128.6	19.1	-123.9	17.3	-113	19.1	129.1	42.2
32	phaseW	142.9	27.8	-179.4	24.6	142.3	18.7	156.7	23.8	138.6	38.3	-6.1	33.5	137.3	20.4	122.4	46.3	117.4	38.7	137.9	44.1	38.3	7.5
33	ampW	36.9	6.9	35.1	6.2	43	5.3	39.7	6	39.3	6.3	116.4	25	39.3	6.4	36.4	6.9	36.7	7.1	37.6	7.4	NA	NA
34	NA	NA	NA	NA	NA	NA	NA	NA	NA	NA	NA	NA	NA	NA	NA	NA	NA	NA	NA	NA	NA	NA	NA
35	alphaC	-67.9	11.7	-67.6	11	-67.7	10.6	-86.5	15.4	-76.5	11.4	-72.6	11.1	-72.3	13.9	-67.8	11.6	-70.3	13.2	-71	12.4	NA	NA
36	betaC	172	10.7	170.7	11	174.4	11.3	167.8	11.3	149.4	9.9	178.4	10	171.6	15.4	162.9	15.8	171.2	13.1	171.7	11.6	115.9	67.5
37	gammaC	54.4	10.8	58.4	10.8	57.8	10.3	59	9.6	139.6	13.6	47.1	10.3	48	13.8	54.5	11.2	51.5	12.3	54.4	10.5	122.1	20.3
38	deltaC	115.7	21.6	128.3	18.2	109.6	21.1	113	25.9	-107.2	21.7	133.4	10.7	134.8	17.2	123.7	19.7	127.5	19.1	114.6	20.8	-166.7	15.6
39	epsilC	NA	NA	-174.7	11	-168.3	12.5	-170.3	11.1	155.5	39.7	-163.2	8.2	-170.1	9.4	-147.9	40.3	-165	31.7	-163	29.7	-86.8	21.1
40	zetaC	NA	NA	-87.2	10.7	-86.4	16.2	-86.1	16.4	66.5	43	-77.9	8.5	-87.5	11.1	-128.6	51.9	-98.4	44.8	-97.6	41.8	-132.5	19
41	chiC	-115.9	20.4	-112.3	17.9	-130.6	16.1	-136.3	23.7	-154.3	9.1	-102.4	13.7	-120	16	-112.9	21.5	-109.3	17.8	-121.2	19.8	133.5	36.2
42	phaseC	115.4	54.9	143.7	37.2	107.1	48.9	113.9	72.4	-106.1	67.9	147.2	16.1	159.2	33.3	130.8	27.4	145.1	35.2	119	32.7	37.4	6.7
43	ampC	36.5	8	38.3	7.3	32.9	8.2	32.1	7.7	26.2	9.3	42.5	5.7	36.2	6.1	42.3	6.8	37.6	7.3	38.9	6.8	NA	NA
44	NA	NA	NA	NA	NA	NA	NA	NA	NA	NA	NA	NA	NA	NA	NA	NA	NA	NA	NA	NA	NA	NA	NA
45	minw	NA	NA	11.42	0.61	6.98	1.74	7.14	1.35	9.09	1.07	9.3	0.52	7.09	1.17	6.22	1.44	7.84	1.17	11.59	0.38	NA	NA
46	mind	NA	NA	-0.25	0.7	3.72	0.75	3.95	0.73	3.26	1.15	1.13	0.47	4.12	0.52	4.93	0.74	3.74	0.75	-0.1	0.62	NA	NA
47	majw	NA	NA	NA	NA	13.73	1.1	14.66	1.24	11.19	2.39	10.11	2.15	11.64	2.04	13.33	1.45	13.19	0.91	NA	NA	NA	NA
48	majd	NA	NA	NA	NA	0.49	0.64	3.54	1.53	7.27	1.6	11.15	1.12	6.81	3	3.16	1.55	0.79	0.65	NA	NA	...	NA
49	distribution	...	NA	...	NA	...	NA	...	NA	...	NA	...	NA	...	NA	...	NA	...	NA	...	NA	C1'x	C2'n
50	O1'n	C1'x	C2'n	C1'x	C2'n	C1'x	C2'n	C1'x	C2'n	C1'x	C2'n	C1'x	C2'n	C1'x	C2'n	C1'x	C2'n	C1'x	C2'n	C1'x	C2'n	NA	NA
51	NA	NA	NA	NA	NA	NA	NA	NA	NA	NA	NA	NA	NA	NA	NA	NA	NA	NA	NA	NA	NA	3	6
52	W	1	3	0	0	0	1	0	1	1	7	60	0	0	0	4	9	3	12	4	5	1	5
53	C	11	10	2	3	11	14	21	12	8	3	0	0	1	1	0	3	1	3	1	9	NA	NA
54	NA	NA	NA	NA	NA	NA	NA	NA	NA	NA	NA	NA	NA	NA	NA	NA	NA	NA	NA	NA	NA	16	38
55	6	10	35	4	18	14	36	6	14	8	14	1	19	7	37	20	38	18	32	19	35	NA	NA
56	...	NA	NA	NA	NA	NA	NA	NA	NA	NA	NA	NA	NA	NA	NA	NA	NA	NA	NA	NA	NA	NA	NA
57	NA	NA	NA	NA	NA	NA	NA	NA	NA	NA	NA	NA	NA	NA	NA	NA	NA	NA	NA	NA	NA	NA	NA
58	NA	NA	NA	NA	NA	NA	NA	NA	NA	NA	NA	NA	NA	NA	NA	NA	NA	NA	NA	NA	NA	98	2
59	W	73	27	96	4	100	0	99	1	81	19	100	0	93	7	99	1	91	9	86	14	NA	NA
60	NA	NA	NA	100	0	99	1	100	0	7	93	NA	NA	100	0	65	35	86	14	86	14	NA	NA
61	27	NA	NA	NA	NA	NA	NA	NA	NA	NA	NA	NA	NA	NA	NA	NA	NA	NA	NA	NA	NA	NA	NA
62	...	NA	NA	NA	NA	NA	NA	NA	NA	NA	NA	NA	NA	NA	NA	NA	NA	NA	NA	NA	NA	g-/g+	t
63	t	g-/g+	t	NA	NA	NA	NA	NA	NA	NA	NA	g-/g+	t	NA	NA	NA	NA	NA	NA	NA	NA	NA	NA
64	NA	NA	NA	g-/g+	t	g-/g+	t	g-/g+	t	g-/g+	t	NA	NA	g-/g+	t	g-/g+	t	g-/g+	t	g-/g+	t	0	0
65	C	0	0	NA	NA	NA	NA	NA	NA	NA	NA	0	53	NA	NA	NA	NA	NA	NA	NA	NA	NA	NA
66	NA	NA	NA	0	0	0	0	0	90	0	1	0	0	0	0	0	0	0	0	0	0	100	0
67	0	100	0	0	0	0	0	0	0	0	92	NA	NA	NA	NA	0	0	0	0	0	0	22.3	10.6
68	tbend	22.3	10.6	NA	NA	NA	NA	NA	NA	NA	NA	57	0	99	0	NA	NA	NA	NA	NA	NA	NA	NA
69	NA	NA	NA	90	0	100	0	50	0	6	0	22.3	10.6	22.3	10.6	100	0	100	0	96	0	0.02	0.35
	shear	-0.26	1.76

## Sheet: K14S
		Average	Stdev	Average	Stdev	Average	Stdev	Average	Stdev	Average	Stdev	Average	Stdev	Average	Stdev	Average	Stdev	Average	Stdev	Average	Stdev	Average	Stdev
1	tbend	24.6	10.6	24.6	10.6	24.6	10.6	24.6	10.6	24.6	10.6	24.6	10.6	24.6	10.6	24.6	10.6	24.6	10.6	24.6	10.6	24.6	10.6
2	NA	NA	NA	NA	NA	NA	NA	NA	NA	NA	NA	NA	NA	NA	NA	NA	NA	NA	NA	NA	NA	NA	NA
3	shear	-0.14	0.37	-0.1	0.29	0.07	0.31	0.1	0.3	-0.06	0.31	0.02	1.32	0	0.27	0.05	0.29	0.02	0.31	0.02	0.3	0.14	0.36
4	stretch	0.01	0.13	0	0.12	0.03	0.11	0.03	0.11	0.02	0.12	3.21	0.59	-0.01	0.13	0.01	0.15	0.02	0.11	0.02	0.1	0.01	0.13
5	stagger	0	0.51	0	0.43	-0.01	0.39	0.08	0.38	0.05	0.43	2.16	0.8	0.17	0.43	0	0.43	0.08	0.4	-0.02	0.41	0.18	0.48
6	buckle	-9.2	12.1	-4.3	10.5	6.4	10.2	0.2	9.3	7.6	12.4	19.1	8.1	9.9	9.9	5.7	11.7	6.3	10.9	-4.9	12.2	-5.3	13.7
7	propel	-3.6	11.2	-6.2	8.1	-4.1	8	-10.6	7.6	-16.5	7.6	-145.3	10.5	-5.3	7.6	-13.5	9.1	-8.1	8.5	-10.8	8.1	-1.5	10.7
8	opening	1.3	3.9	3	5.4	1.3	3.2	0.2	3.2	1.5	3.5	0	23.5	5.4	5.4	5.3	6.9	1.1	3.1	0.8	3.2	0.8	3.7
9	NA	NA	NA	NA	NA	NA	NA	NA	NA	NA	NA	NA	NA	NA	NA	NA	NA	NA	NA	NA	NA	NA	NA
10	xdisp	-1.74	1.04	-2.3	0.85	-2.05	0.96	-1.67	0.81	-1.79	0.92	-3.56	0.84	-1.49	0.71	-1.33	0.92	-1.96	1.07	-2.79	0.98	-2.31	1.26
11	ydisp	0.3	0.91	0.09	0.75	0.64	0.6	0.17	0.8	-0.12	0.7	0.77	0.84	0.06	0.66	-0.34	0.55	-0.69	0.55	-0.36	0.72	0.21	0.89
12	inclin	7.9	6.7	9.5	6.2	9.2	6.2	9	5.1	10.5	5.6	23.6	9.6	14.3	7.4	16.9	6.7	12.4	5.9	7.6	6.3	1.7	7
13	tip	1.7	5.7	-4.4	4.7	3.6	4.7	0.5	6.6	2	5.9	-64	6.8	5.8	5.1	2.5	6.1	-1	5.4	-3.7	5.2	-4.5	5.6
14	ax-bend			2.2	1.3	2	1.2	2.1	1.1	2.5	1.3	3.5	1.6	3.8	1.7	3.4	1.4	3.4	1.3	3.5	1.3	3.8	1.3
15		NA	NA	NA	NA	NA	NA	NA	NA	NA	NA	NA	NA	NA	NA	NA	NA	NA	NA	NA	NA	NA	NA
16	shift	-0.46	0.7	0.48	0.63	0.25	0.85	-0.18	0.46	0.21	0.81	2.42	0.78	-0.06	0.89	-0.25	0.8	-0.31	0.63	0.15	0.58	NA	NA
17	slide	-0.82	0.58	-0.18	0.48	-1.17	0.65	-1.15	0.69	1.11	0.58	-2.25	0.43	-0.28	0.82	-0.64	0.76	-0.95	0.75	-0.85	0.67	NA	NA
18	rise	3.35	0.32	3.1	0.31	3.51	0.33	3.14	0.32	4.56	0.61	1.72	0.54	3.35	0.32	3.32	0.36	3.59	0.34	3.45	0.32	NA	NA
19	tilt	1.3	4.4	-0.3	4.5	-2.3	4.6	-0.9	4.3	23.1	8.5	8.4	7.7	1.4	5.4	-2.3	4.5	0	4.3	-1.5	4.8	NA	NA
20	roll	-0.6	5.7	11.7	6.1	1.6	5.7	7.9	5.5	-55.8	17.1	81.6	16.4	8.9	8.7	6	6.6	3.6	5.2	-0.9	5.8	NA	NA
21	twist	29.5	4.6	27.9	5.1	29.1	7.7	30.7	4.8	23.7	13.3	24	12.1	33.3	7.2	29.5	7.2	33.7	5.1	34.1	5	NA	NA
22	h-ris	3.13	0.37	3.05	0.33	3.27	0.39	2.88	0.31	3.99	0.85	2.05	0.76	3.08	0.41	3.04	0.39	3.35	0.37	3.47	0.38	NA	NA
23	h-twi	29.9	4.5	28.9	4.8	29.4	7.6	31.7	4.6	20.4	14.6	38.3	12.4	35.1	6.3	30.8	6.9	34.3	5	34.3	5	NA	NA
24	NA	NA	NA	NA	NA	NA	NA	NA	NA	NA	NA	NA	NA	NA	NA	NA	NA	NA	NA	NA	NA	-69.7	11.6
25	alphaW	NA	NA	-70.9	14.1	-76.1	13	-79.4	101.7	103.9	18	-12.4	92.7	NA	NA	-70.4	12.3	-73	56.9	-60.5	61	176.1	12.1
26	betaW	NA	NA	175.2	13.6	171.2	9.2	106.7	74.1	-172.9	10.4	64	13.4	174.1	10.4	166.2	17	172.3	16.5	179.8	20	52.5	10.4
27	gammaW	135.2	65.1	54.9	10.5	46.4	10.7	-172	10.8	-170.7	9.8	122.2	5	53.1	11.7	51.9	12.1	57.9	50.2	61.9	56.5	118.8	19.1
28	deltaW	127.7	21.8	121.7	17.3	133.7	10.3	142.3	12.5	124.1	23.5	-176.6	61.6	123.6	17.5	121.1	23	129.2	19.4	126.5	22.2	NA	NA
29	epsilW	-163.9	30	-165.4	9.7	-135.3	45.3	-152.3	12.5	-149	32.8	NA	NA	-161.8	29.5	-161.3	29	-151.3	43.9	-171	11.3	NA	NA
30	zetaW	-92.6	46.6	-83.3	10.9	-112.2	77.4	-73.9	11.9	-104.9	41.2	NA	NA	-107.3	40.7	-97.4	42.3	-113.8	62.5	-89.2	14.6	-126.2	15.5
31	chiW	-130.9	29.3	-120.5	14.6	-96.3	12.5	-160.6	15.4	-125.9	21.9	NA	NA	-110.5	15.8	-115.7	22.3	-117.5	26.3	-131	18.5	123.9	36.8
32	phaseW	144.4	45.2	132.6	28.3	143.1	13.6	157.4	22.4	127	37.6	-14.7	30.9	134.1	28.3	132.9	48.2	142.4	36.1	142.3	39.9	36.7	7.5
33	ampW	37.4	7.5	37.6	6.4	44.4	5.2	40	6.3	38.9	6.7	115	19.3	38.4	6.9	38	7.5	40	7	38.2	6.4	NA	NA
34	NA	NA	NA	NA	NA	NA	NA	NA	NA	NA	NA	NA	NA	NA	NA	NA	NA	NA	NA	NA	NA	NA	NA
35	alphaC	-73.7	14.8	-72.7	14.1	-68	10.4	-80	19.7	-78	11.2	-70.7	11.1	-69.5	11.8	-67.9	10.9	-67	10.3	-71.2	14.3	NA	NA
36	betaC	148.6	47.2	177.3	12.1	174.6	10.6	166.9	10.9	151	15	176.4	10.2	171.3	13.4	171.1	10.6	172.6	10.9	170.4	18.4	170.6	56
37	gammaC	71.6	56.2	51.8	11.6	55.5	10.4	60.8	9.6	153.8	14.5	50.3	10	52.4	12	55	10.5	55	10.1	55	10.9	129.9	21.9
38	deltaC	121.3	21	131.6	16.8	108.9	20	118.8	22.6	-101.4	22.1	128	13.8	118.3	21.8	115.6	20.2	114.1	17.2	125.5	17	-158.5	36.6
39	epsilC	NA	NA	-168.3	21	-165.1	15.2	-170.2	9.3	167.7	60.1	-160.7	14	-170.2	10.4	-164.3	29.6	-171.8	9.9	-174.4	8.6	-100.8	56.2
40	zetaC	NA	NA	-90.6	29	-88.1	19	-86.2	13.4	59.8	66.8	-80.4	14.4	-88.6	13.6	-95.9	42.5	-88.2	10.9	-91.4	11.5	-124.5	31.8
41	chiC	-130.7	20.2	-105.6	17.4	-134.2	14.8	-135.4	16.9	-165.6	12.9	-105	15.5	-123.3	18.1	-123.1	21.1	-130.1	14.4	-120.6	14.4	143.7	39.6
42	phaseC	127.4	36.4	151.3	32.3	109.3	39.5	129.7	53.6	-136.3	70.9	140.8	25.4	129.7	39.8	120.7	32.9	122.5	28.3	140.1	27.8	39.3	7.2
43	ampC	38.9	7.1	37.2	6.9	35.8	7.7	33.4	6.8	32.4	9.3	40.2	6.3	37.4	6.5	39.7	6.4	38.6	6.6	37.6	6.1	NA	NA
44	NA	NA	NA	NA	NA	NA	NA	NA	NA	NA	NA	NA	NA	NA	NA	NA	NA	NA	NA	NA	NA	NA	NA
45	minw	NA	NA	11.63	0.46	6.72	0.99	6.01	1.33	8.38	1.09	9.58	0.71	8.03	1.15	7.2	1.45	6.76	1.59	NA	NA	NA	NA
46	mind	NA	NA	0.96	0.23	4.24	0.67	4.19	0.63	3.58	0.9	1.11	0.45	3.83	0.79	4.03	0.82	4.06	0.59	NA	NA	NA	NA
47	majw	NA	NA	NA	NA	14.64	0.74	15.13	1.02	13.05	2.73	10.58	2.43	11.37	2.98	13.84	1.59	15.1	0.7	NA	NA	NA	NA
48	majd	NA	NA	NA	NA	0.46	0.56	4.47	1.31	5.48	3.13	11.55	1.59	6.68	3.46	3.02	1.71	0.5	0.43	NA	NA	...	NA
49	distribution	...	NA	...	NA	...	NA	...	NA	...	NA	...	NA	...	NA	...	NA	...	NA	...	NA	C1'x	C2'n
50	O1'n	C1'x	C2'n	C1'x	C2'n	C1'x	C2'n	C1'x	C2'n	C1'x	C2'n	C1'x	C2'n	C1'x	C2'n	C1'x	C2'n	C1'x	C2'n	C1'x	C2'n	NA	NA
51	NA	NA	NA	NA	NA	NA	NA	NA	NA	NA	NA	NA	NA	NA	NA	NA	NA	NA	NA	NA	NA	3	8
52	W	2	4	0	3	0	0	0	0	2	9	45	0	1	4	6	7	2	1	1	3	1	3
53	C	2	6	1	2	5	11	12	10	2	4	1	2	1	5	2	8	0	4	0	1	NA	NA
54	NA	NA	NA	NA	NA	NA	NA	NA	NA	NA	NA	NA	NA	NA	NA	NA	NA	NA	NA	NA	NA	15	36
55	5	14	36	11	35	17	42	5	23	14	19	2	23	19	37	19	37	18	41	14	32	NA	NA
56	...	NA	NA	NA	NA	NA	NA	NA	NA	NA	NA	NA	NA	NA	NA	NA	NA	NA	NA	NA	NA	NA	NA
57	NA	NA	NA	NA	NA	NA	NA	NA	NA	NA	NA	NA	NA	NA	NA	NA	NA	NA	NA	NA	NA	NA	NA
58	NA	NA	NA	NA	NA	NA	NA	NA	NA	NA	NA	NA	NA	NA	NA	NA	NA	NA	NA	NA	NA	84	16
59	W	93	7	100	0	72	28	100	0	79	21	99	1	81	19	85	15	75	25	99	1	NA	NA
60	NA	NA	NA	95	5	98	2	100	0	16	84	NA	NA	99	1	87	13	100	0	100	0	NA	NA
61	7	NA	NA	NA	NA	NA	NA	NA	NA	NA	NA	NA	NA	NA	NA	NA	NA	NA	NA	NA	NA	NA	NA
62	...	NA	NA	NA	NA	NA	NA	NA	NA	NA	NA	NA	NA	NA	NA	NA	NA	NA	NA	NA	NA	g-/g+	t
63	t	g-/g+	t	NA	NA	NA	NA	NA	NA	NA	NA	g-/g+	t	NA	NA	NA	NA	NA	NA	NA	NA	NA	NA
64	NA	NA	NA	g-/g+	t	g-/g+	t	g-/g+	t	g-/g+	t	NA	NA	g-/g+	t	g-/g+	t	g-/g+	t	g-/g+	t	0	0
65	C	0	24	NA	NA	NA	NA	NA	NA	NA	NA	0	39	NA	NA	NA	NA	NA	NA	NA	NA	NA	NA
66	NA	NA	NA	0	0	0	0	0	59	0	0	0	0	0	0	0	0	0	0	0	0	100	0
67	24	75	0	0	0	0	0	0	0	0	99	NA	NA	NA	NA	0	0	0	0	0	0	24.6	10.6
68	tbend	24.6	10.6	NA	NA	NA	NA	NA	NA	NA	NA	55	0	100	0	NA	NA	NA	NA	NA	NA	NA	NA
69	NA	NA	NA	99	0	100	0	50	0	1	0	24.6	10.6	24.6	10.6	100	0	93	0	90	0	0.14	0.36
	shear	-0.14	0.37

## Sheet: N12S
		Average	Stdev	Average	Stdev	Average	Stdev	Average	Stdev	Average	Stdev	Average	Stdev	Average	Stdev	Average	Stdev	Average	Stdev	Average	Stdev	Average	Stdev
1	tbend	22.7	8.7	22.7	8.7	22.7	8.7	22.7	8.7	22.7	8.7	22.7	8.7	22.7	8.7	22.7	8.7	22.7	8.7	22.7	8.7	22.7	8.7
2	NA	NA	NA	NA	NA	NA	NA	NA	NA	NA	NA	NA	NA	NA	NA	NA	NA	NA	NA	NA	NA	NA	NA
3	shear	-0.17	0.38	0.14	0.29	0.02	0.3	-0.06	0.31	-0.01	0.27	0.24	1.12	0.01	0.31	-0.05	0.29	0.04	0.31	0.05	0.33	1.76	2.76
4	stretch	0.01	0.13	0.02	0.13	0.01	0.11	0.03	0.11	-0.02	0.12	3.1	0.48	0.02	0.11	-0.01	0.13	0.02	0.11	0.03	0.11	-0.66	1.39
5	stagger	-0.02	0.51	0.27	0.47	0.2	0.39	0.14	0.37	0.03	0.41	2.41	0.71	-0.04	0.42	-0.12	0.45	0	0.38	-0.05	0.43	0.07	0.64
6	buckle	7.6	13.1	12	10.6	5.2	10	-2.1	10	5.8	10.2	18.3	8.4	2.7	9.1	-2.8	10.1	-0.6	12.2	-6	11.2	-7	14.4
7	propel	3.1	11.3	-13.7	7.8	-11.4	7.4	-8.9	7.6	-16.1	8.7	-145.9	10.2	-8.2	8.2	-11.3	7.7	-7.5	8.3	-13.4	9.1	-12	12.4
8	opening	1.5	3.9	2.3	6.3	0.8	3.1	0.9	3.3	2.4	5.1	-7.4	20.4	1.8	3.3	3.3	5.6	0.9	3.2	0.9	3.7	-0.3	12.6
9	NA	NA	NA	NA	NA	NA	NA	NA	NA	NA	NA	NA	NA	NA	NA	NA	NA	NA	NA	NA	NA	NA	NA
10	xdisp	-1.46	1.26	-1.97	0.8	-1.86	0.8	-1.84	0.77	-1.74	0.67	-3.61	0.8	-1.93	0.66	-1.96	0.82	-2.26	0.95	-2.65	0.84	-2.22	1.24
11	ydisp	-0.35	0.83	0.69	0.53	0.56	0.53	0.12	0.56	0.06	0.64	0.51	0.99	0.12	0.53	-0.66	0.58	-0.4	0.57	-0.17	0.75	0.38	0.95
12	inclin	6.7	6.4	9.3	5.9	10.2	4.9	11.3	4.8	13.4	5	24.2	8.2	15.6	5.2	16	5.1	12.4	4.9	9.4	5.8	6.8	7.3
13	tip	7.2	5.7	4.2	4.2	1.6	4.4	-4.2	4.8	6.8	5.3	-64.9	5.8	5.8	4	-4.2	4.7	-1.9	5.2	-2.9	4.7	-4.4	5.3
14	ax-bend			2.1	1.2	2.2	1.2	2.5	1.1	2.7	1.1	3.4	1.4	3.5	1.4	2.7	1.1	2.1	1	2.2	1.1	2.6	1.3
15		NA	NA	NA	NA	NA	NA	NA	NA	NA	NA	NA	NA	NA	NA	NA	NA	NA	NA	NA	NA	NA	NA
16	shift	-0.63	0.73	-0.03	0.68	0.03	0.55	0.02	0.55	0.14	0.58	2.47	0.72	0.03	0.67	0.11	0.7	-0.13	0.73	-0.03	0.95	NA	NA
17	slide	0.22	0.82	-0.93	0.56	-1.24	0.54	-0.71	0.59	0.88	0.74	-2.56	0.54	-1.15	0.63	-0.37	0.59	-0.84	0.75	-0.69	0.61	NA	NA
18	rise	3.36	0.34	3.48	0.33	3.52	0.29	3.12	0.34	4.56	0.49	1.86	0.47	3.52	0.3	3.29	0.37	3.49	0.36	3.44	0.36	NA	NA
19	tilt	-2.9	5.2	-2.3	4.1	-0.1	4	0.3	4.7	20.9	6.8	13.3	6.7	1.7	3.7	-0.4	4.4	0	4.5	1	4.8	NA	NA
20	roll	2.1	5.6	2.5	5.1	1.4	5	18.8	6	-60.6	13.6	83.9	14	0.3	4.7	10.8	6	5.5	5.6	2.5	6.5	NA	NA
21	twist	35.8	5.3	32.1	4.4	32	4.5	26.6	5.2	24.6	13	27.6	10.5	30.4	4.3	31.3	5.4	31.7	5.2	38	10.1	NA	NA
22	h-ris	3.39	0.39	3.3	0.36	3.19	0.32	2.86	0.35	3.91	0.73	2.12	0.61	3.01	0.34	3.08	0.37	3.23	0.37	3.36	0.4	NA	NA
23	h-twi	36.6	5.1	32.5	4.5	32.4	4.4	28.9	4.9	18.8	13.9	44	11.3	30.8	4.2	32.9	5.2	32.5	5	38.6	10.2	NA	NA
24	NA	NA	NA	NA	NA	NA	NA	NA	NA	NA	NA	NA	NA	NA	NA	NA	NA	NA	NA	NA	NA	-66.3	10.7
25	alphaW	NA	NA	-85.2	20	-68.1	11.1	-67.8	58.7	114.2	21	-75.3	35.6	NA	NA	-64.6	10.3	-70.1	11.6	-69.3	13.2	171.7	10.5
26	betaW	NA	NA	163.6	17.8	171	12.1	175.8	15.6	-168.7	13.5	59	12.2	175	10.9	173.3	11.9	173	10.6	171.9	13	55.5	10.1
27	gammaW	117.9	66.6	51.3	13.6	53.7	11.4	64.9	50.4	-169.3	11.6	123.4	4.7	52.5	11.4	54.9	10.2	53.7	11.3	52.1	12.6	112.1	18.6
28	deltaW	131.6	16.5	136.2	15.9	121.2	18.7	117.1	20.7	111.3	25.5	124.8	25.3	122.8	16.2	106.2	20.6	127.7	17.1	123.6	19.5	NA	NA
29	epsilW	-106	43.7	-173.5	18.1	-174.1	19	-159.6	20.1	-163.5	17.6	NA	NA	-177.6	9.4	-167.8	10.9	-164.7	35.8	-174.7	8.9	NA	NA
30	zetaW	155.2	71.8	-95.5	24	-96.2	25	-88.3	22	-94.6	27.8	NA	NA	-95.6	11.6	-83.5	13.6	-104.9	47.3	-88.9	10.1	-127.8	14.6
31	chiW	-88.7	35.4	-109.3	14.8	-122.7	17.4	-134.7	14.2	-134	20.8	NA	NA	-118.9	13.8	-133.1	15.9	-114.1	18.8	-124.2	18.2	111.7	33.8
32	phaseW	139.3	30	164.2	32	133.7	30.6	123	32.8	102.4	52.2	12.4	23.1	138.1	26.7	105.3	37.6	142.3	27.6	138.1	32	38.3	7
33	ampW	42.7	7	35.3	6.6	39.6	6.3	37.9	6.9	36.8	7.3	123.3	20.9	38.4	6.3	37.6	6.5	39.2	6.7	39.6	6.4	NA	NA
34	NA	NA	NA	NA	NA	NA	NA	NA	NA	NA	NA	NA	NA	NA	NA	NA	NA	NA	NA	NA	NA	NA	NA
35	alphaC	-69.9	11.6	-66.6	10.5	-65.3	10	-88.1	15.4	-80.2	68.7	-73.6	13	-65.8	10.7	-69	11.6	-68.9	10.7	-69	12.5	NA	NA
36	betaC	171.3	10	173.9	10.9	176.1	11.6	170	11.5	161.6	59.3	179.7	10.6	169.2	13.8	174.3	11.6	171	10.2	168	14.3	91.4	57.6
37	gammaC	54.2	10.3	55.2	10	56.2	10.3	58.1	9	144.8	21.7	49.2	10.7	56.2	10.4	54.1	11.2	55.4	10.5	57	10.8	127.9	20.2
38	deltaC	116.8	20.4	110.8	17.8	120.8	17.4	132.7	15.3	-102.9	18	131.2	15	112.8	18.7	129.4	17	109.8	21.1	111.7	19.7	-167.7	28.6
39	epsilC	NA	NA	-169	10.2	-173.3	8.7	-175.3	9.8	155.2	36.9	-156.8	31.3	-168.4	9.5	-172.8	24.8	-168.9	18	-171.1	8.9	-91.4	42
40	zetaC	NA	NA	-86	11.3	-90.4	9.9	-94.2	13.7	67	40	-80.8	53.8	-86.7	12	-97.3	32.6	-91.3	25.6	-87	11.8	-115.8	26.8
41	chiC	-115.9	18.3	-130.6	14.8	-130.5	14.4	-124.1	14.1	-151.5	10.1	-111.2	18.6	-132.8	15.4	-114.2	16.2	-128.7	17.8	-126.6	15.4	143	41.1
42	phaseC	118	43.9	115	29.6	133.5	28.1	156.2	37.4	-113.4	55.6	144.3	23.3	119.4	28.6	147.7	29.7	112.2	37.5	117	34.8	39.4	7.2
43	ampC	36.1	8.2	37.9	6.5	37.6	6.5	35.1	6.4	26	8.9	41.2	5.9	39.7	6.4	37.4	6.6	37.5	7.2	37.7	6.7	NA	NA
44	NA	NA	NA	NA	NA	NA	NA	NA	NA	NA	NA	NA	NA	NA	NA	NA	NA	NA	NA	NA	NA	NA	NA
45	minw	NA	NA	NA	NA	5.74	1.28	7.72	1.05	9.69	0.96	9.27	0.62	6.96	1.22	6.93	1.3	7.5	1.1	NA	NA	NA	NA
46	mind	NA	NA	NA	NA	4.49	0.45	3.51	0.61	3.02	0.99	1.22	0.43	4.08	0.56	4.08	0.68	3.91	0.56	NA	NA	NA	NA
47	majw	NA	NA	NA	NA	14.51	0.95	14.93	0.78	9.37	2.09	9.05	1.87	12.32	2.53	13.67	1.9	14.6	0.84	NA	NA	NA	NA
48	majd	NA	NA	NA	NA	0.9	0.5	4.33	1.65	8.52	1.38	12.19	1.03	5.32	3.36	4.24	1.67	0.46	0.58	NA	NA	...	NA
49	distribution	...	NA	...	NA	...	NA	...	NA	...	NA	...	NA	...	NA	...	NA	...	NA	...	NA	C1'x	C2'n
50	O1'n	C1'x	C2'n	C1'x	C2'n	C1'x	C2'n	C1'x	C2'n	C1'x	C2'n	C1'x	C2'n	C1'x	C2'n	C1'x	C2'n	C1'x	C2'n	C1'x	C2'n	NA	NA
51	NA	NA	NA	NA	NA	NA	NA	NA	NA	NA	NA	NA	NA	NA	NA	NA	NA	NA	NA	NA	NA	3	12
52	W	1	2	1	1	1	2	1	6	11	19	91	0	0	0	4	16	0	1	0	2	3	3
53	C	7	11	0	7	0	2	3	1	2	2	0	2	0	3	0	2	3	11	2	8	NA	NA
54	NA	NA	NA	NA	NA	NA	NA	NA	NA	NA	NA	NA	NA	NA	NA	NA	NA	NA	NA	NA	NA	17	40
55	6	11	45	19	28	17	43	15	28	13	9	3	17	23	45	21	30	22	34	23	37	NA	NA
56	...	NA	NA	NA	NA	NA	NA	NA	NA	NA	NA	NA	NA	NA	NA	NA	NA	NA	NA	NA	NA	NA	NA
57	NA	NA	NA	NA	NA	NA	NA	NA	NA	NA	NA	NA	NA	NA	NA	NA	NA	NA	NA	NA	NA	NA	NA
58	NA	NA	NA	NA	NA	NA	NA	NA	NA	NA	NA	NA	NA	NA	NA	NA	NA	NA	NA	NA	NA	92	8
59	W	47	53	96	4	96	4	95	5	94	6	94	6	100	0	100	0	83	17	100	0	NA	NA
60	NA	NA	NA	100	0	100	0	100	0	6	94	NA	NA	100	0	93	7	95	5	100	0	NA	NA
61	53	NA	NA	NA	NA	NA	NA	NA	NA	NA	NA	NA	NA	NA	NA	NA	NA	NA	NA	NA	NA	NA	NA
62	...	NA	NA	NA	NA	NA	NA	NA	NA	NA	NA	NA	NA	NA	NA	NA	NA	NA	NA	NA	NA	g-/g+	t
63	t	g-/g+	t	NA	NA	NA	NA	NA	NA	NA	NA	g-/g+	t	NA	NA	NA	NA	NA	NA	NA	NA	NA	NA
64	NA	NA	NA	g-/g+	t	g-/g+	t	g-/g+	t	g-/g+	t	NA	NA	g-/g+	t	g-/g+	t	g-/g+	t	g-/g+	t	0	0
65	C	0	0	NA	NA	NA	NA	NA	NA	NA	NA	0	73	NA	NA	NA	NA	NA	NA	NA	NA	NA	NA
66	NA	NA	NA	0	0	0	0	0	0	0	0	0	0	0	0	0	0	0	0	0	0	100	0
67	0	100	0	0	0	0	0	0	0	0	69	NA	NA	NA	NA	0	0	0	0	0	0	22.7	8.7
68	tbend	22.7	8.7	NA	NA	NA	NA	NA	NA	NA	NA	61	0	100	0	NA	NA	NA	NA	NA	NA	NA	NA
69	NA	NA	NA	97	0	100	0	92	0	5	0	22.7	8.7	22.7	8.7	100	0	100	0	100	0	1.76	2.76
	shear	-0.17	0.38

[truncated: 2 more sheets: H12S, H13S]
